# Supplementary material for: High-Pressure Oxidation of Ammonia Mixed with Dimethoxymethane
Source: Energy Fuels. 2025 Jul 9;39(29):14213–22. doi: 10.1021/acs.energyfuels.5c01020 (PMC12308821; doi:10.1021/acs.energyfuels.5c01020)
Supplement: Supplementary file 1 [file ef5c01020_si_001.txt]

! ******************************************************************************************************
! ******************************************************************************************************
! ******************* High pressure oxidation of ammonia mixed with dimethoxymethane *******************
! ******************* Katiuska Alexandrino, Alvaro Andres, Alicia Callejas, Maria U. Alzueta ***********
! ******************************************************************************************************
! ******************************************************************************************************
!
! Hydrocarbon subset
!
!
! J. Gimenez-Lopez, C.T. Rasmussen, H. Hashemi, M.U. Alzueta, Y. Gao, P. Marshall, C.F. Goldsmith, P. Glarborg, 
!
! H. Hashemi, J.G. Jacobsen, C.T. Rasmussen, J.M. Christensen, P. Glarborg, S. Gersen, M. van Essen, H.B. Levinsky, S.J. Klippenstein, 
! 
! 
! Nitrogen subset
!
! P. Glarborg, J.A. Miller, B. Ruscic, S.J. Klippenstein, 
! Prog. Energy Combust. Sci. 67 (2017) 31-68. 
!
!
 ELEMENTS
O  H  C  N HE AR  
 END  
!
 SPECIES    
O2 NH3 NO NO2 N2O N2 CH4 CO CO2 HCN H2 HNO NH2 NNH NH CH3OCH3 
!
H2 O2 O3 H O OH HO2 H2O H2O2 
!
CO CO2 
!
CH4 CH3 CH2 CH2(S) CH C
CH3OH CH3O CH2OH CH2O HCOH HCO HOCO HOCHO OCHO HOCH2O    
CH3OOH CH3OO CH2OOH        
C2H6 C2H5 C2H4 C2H3 C2H2 H2CC C2H C2
CH3CH2OH CH3CHOH CH3CH2O CH2CH2OH CH3CHO CH2CHOH 
cC2H4O CHCHOH cC2H3O CH2CHO CH3CO CH2CO CHCHO HCCOH HCCO C2O
CH3CH2OOH CH3CH2OO CH3CHOOH CH2CH2OOH CH2CHOOH
HOCH2CH2OO CH2CHOO
OCHCHO OCHCO
CH3C(O)OOH CH3C(O)OO CH3C(O)O
CH3OCH3 C4H2 CH3OCH2 CH3OCH2 CH3OCH2O2 CH3OCH2O2H
!
NO HCN NH3
NH2 NH N NNH N2H4 N2H3 N2H2 tHNNH cHNNH H2NN 
NH2OH H2NO HNOH HNO HON NO2 HONO HNO2 NO3 HONO2 N2O
HNC CN HNCO HOCN HCNO NCO
NCN HNCN NCNO NCNOH HNCNH NCCN
!  
CH3NO CH2NO C2H5NO CH3CHNO CH2CHNO CHCHNO
CH3NO2 CH2NO2 C2H5NO2 CH2CH2NO2 CH3CHNO2 
CH3ONO CH3ONO2 CH3CH2ONO CH3CH2ONO2 
!
CH3NH2 CH2NH2 CH3NH CH2NH H2CN HCNH 
CH3CH2NH2 CH2CH2NH2 CH3CHNH2 CH3CH2NH CH2CHNH2 CH3CHNH CH2CHNH CH2CNH2 CH3CNH CH3CHN CHCHNH2 
CHCNH2 CH2CNH CH2CHN CH2CHN(S) c-C2H3N CH2CN CHCNH H2NCHO H2NCO 
CH3NHCH3 CH3NHCH2 CH3NCH3 CH3NCH2 CH2NCH2 CH3NCH 
CH3O2 CH3O2H CH3HCO CH3OCH2O CH3OCH2O CH2OCH2O2H 
CH3OCHO CH3OCH2OH O2CH2OCH2O2H HO2CH2OCHO OCH2OCHO 
H2CNO2 HOCH2OCO 
!
CH3CN HCCN CCN NCCO OCH2CN OCHCN
C2H5CN CH2CH2CN CH3CHCN CH2CHCN CHCHCN
NCCH2CH2CN NCCHCH2CN NCCHCHCN NCCH2CN
!
AR HE N2
!***DMM***
CH3OCH2OCH3 CH3OCH2OCH2 CH3OCHOCH3
CH3O2H
CH3OCH2O2
CH3OCH2OCH2O2
CH3OCHOCH2O2H
CH3OCOOHOCH3
CH2OCOOH2OCH3
CH3OCOOH2OCH2O2
HOOCH2OCOOCH3
OCH2OCOOCH3
HOCOOCH3
C3H7O4r_2
C3H7O6r
C3H7O6r_6
C3H7O6r_7
C3H6O3_1
C3H6O3_2 
!***MF***
CH3OCO
CH2OCHO
CH3OCOO2H
CH3OCOO
CH3OCOOO
OOCH2OCHO
HOOCH2OCO
CH2OCOOOH
OCH2O2H
OCH2OCO
OOCH2OCOOOH
HOOCH2OCOOO
OCHOCOOOH
CHOOCO
!
CH3OCH2OCH2NH2
CH2OCH2OCH2NH2
CH3OCHOCH2NH2         
CH3OCH2OCHNH2         
CH3OCH2OCH2NH         
CH3OCH2ONH2 
CH2OCH2NH2 
CH3OCH2NH2     
!
END
!
THERMO
    200.00  1000.00  6000.00
N2                ATcT3EN   2    0    0    0G    200.00   6000.00 1000.00      1
 2.93802970E+00 1.41838030E-03-5.03281045E-07 8.07555464E-11-4.76064275E-15    2
-9.17180990E+02 5.95521985E+00 3.53603521E+00-1.58270944E-04-4.26984251E-07    3
 2.37542590E-09-1.39708206E-12-1.04749645E+03 2.94603724E+00 0.00000000E+00    4
AR                ATcT3EAR  1    0    0    0G    200.00   6000.00 1000.00      1
 2.49989176E+00 1.56134837E-07-7.76108557E-11 1.52928085E-14-1.05304493E-18    2
-7.45328403E+02 4.38029835E+00 2.49988611E+00 2.13037960E-07 8.97320772E-10    3
-2.31395752E-12 1.30201393E-15-7.45354481E+02 4.38024367E+00 0.00000000E+00    4
HE                ATcT3EHE  1    0    0    0G    200.00   6000.00 1000.00      1
 2.49985609E+00 2.19365392E-07-1.07525085E-10 2.07198041E-14-1.39358612E-18    2
-7.45309155E+02 9.29535014E-01 2.49976293E+00 1.01013432E-06-8.24578465E-10    3
-6.85983306E-13 7.24751856E-16-7.45340917E+02 9.29800315E-01 0.00000000E+00    4
H2                ATcT3EH   2    0    0    0G    200.00   6000.00 1000.00      1
 2.90207649E+00 8.68992581E-04-1.65864430E-07 1.90851899E-11-9.31121789E-16    2
-7.97948726E+02-8.45591320E-01 2.37694204E+00 7.73916922E-03-1.88735073E-05    3
 1.95517114E-08-7.17095663E-12-9.21173081E+02 5.47184736E-01 0.00000000E+00    4
O2                ATcT3EO   2    0    0    0G    200.00   6000.00 1000.00      1
 3.65980488E+00 6.59877372E-04-1.44158172E-07 2.14656037E-11-1.36503784E-15    2
-1.21603048E+03 3.42074148E+00 3.78498258E+00-3.02002233E-03 9.92029171E-06    3
-9.77840434E-09 3.28877702E-12-1.06413589E+03 3.64780709E+00 0.00000000E+00    4
O2(t)             ATcT3EO   2    0    0    0G    200.00   6000.00 1000.00      1
 3.48049505E+00 1.04091268E-03-3.88726980E-07 6.58742056E-11-3.97789397E-15    2
-1.15639435E+03 4.38635511E+00 3.78446324E+00-3.01443921E-03 9.89939387E-06    3
-9.74638732E-09 3.27154648E-12-1.06409971E+03 3.64978147E+00 0.00000000E+00    4
O2(s)             ATcT3EO   2    0    0    0G    200.00   6000.00 1000.00      1
 3.40050706E+00 1.14634868E-03-3.61621888E-07 5.91985813E-11-3.83264960E-15    2
 1.02376148E+04 4.46754383E+00 3.78638153E+00-3.17773738E-03 1.09129018E-05    3
-1.12416705E-08 3.96072435E-12 1.02879147E+04 3.26465875E+00 1.13516664E+04    4
O3                ATcT3EO   3    0    0    0G    200.00   6000.00 1000.00      1
 1.01625308E+01-7.76896990E-03 5.47843588E-06-1.22951829E-09 8.79720138E-14    2
 1.34525105E+04-2.90111737E+01 3.31673393E+00 2.68546939E-03 1.22411660E-05    3
-2.07427723E-08 9.22985344E-12 1.58667815E+04 8.66105917E+00 1.70465628E+04    4
H                 ATcT3EH   1    0    0    0G    200.00   6000.00 1000.00      1
 2.49985211E+00 2.34582548E-07-1.16171641E-10 2.25708298E-14-1.52992005E-18    2
 2.54738024E+04-4.45864645E-01 2.49975925E+00 6.73824499E-07 1.11807261E-09    3
-3.70192126E-12 2.14233822E-15 2.54737665E+04-4.45574009E-01 2.62191345E+04    4
O                 ATcT3EO   1    0    0    0G    200.00   6000.00 1000.00      1
 2.55160087E+00-3.83085457E-05 8.43197478E-10 4.01267136E-12-4.17476574E-16    2
 2.92287628E+04 4.87617014E+00 3.15906526E+00-3.21509999E-03 6.49255543E-06    3
-5.98755115E-09 2.06876117E-12 2.91298453E+04 2.09078344E+00 2.99753606E+04    4
O(t)              ATcT3EO   1    0    0    0G    200.00   6000.00 1000.00      1
 2.56355540E+00-6.96013118E-05 2.84669076E-08-5.00880169E-12 3.18531252E-16    2
 2.92253549E+04 4.81389530E+00 3.15906526E+00-3.21509999E-03 6.49255543E-06    3
-5.98755115E-09 2.06876117E-12 2.91298453E+04 2.09078344E+00 2.99753606E+04    4
O(s)              ATcT3EO   1    0    0    0G    200.00   6000.00 1000.00      1
 2.49369616E+00 1.37618339E-05-1.00401422E-08 2.76013257E-12-2.01598308E-16    2
 5.19988681E+04 4.65053069E+00 2.49994929E+00 1.71934975E-07-3.45213613E-10    3
 3.71340017E-13-1.70963779E-16 5.19967693E+04 4.61686665E+00 5.27421972E+04    4
OH                ATcT3EH   1O   1    0    0G    200.00   6000.00 1000.00      1
 2.84581721E+00 1.09723818E-03-2.89121101E-07 4.09099910E-11-2.31382258E-15    2
 3.71706610E+03 5.80339915E+00 3.97585165E+00-2.28555291E-03 4.33442882E-06    3
-3.59926640E-09 1.26706930E-12 3.39341137E+03-3.55397262E-02 4.50901087E+03    4
OH*               ATcT3EH   1O   1    0    0G    200.00   6000.00 1000.00      1
 2.75582920E+00 1.39848756E-03-4.19428493E-07 6.33453282E-11-3.56042218E-15    2
 5.09751756E+04 5.62581429E+00 3.46084428E+00 5.01872172E-04-2.00254474E-06    3
 3.18901984E-09-1.35451838E-12 5.07349466E+04 1.73976415E+00 5.17770741E+04    4!
HO2               ATcT3EH   1O   2    0    0G    200.00   6000.00 1000.00      1
 4.10564010E+00 2.04046836E-03-3.65877562E-07 1.85973044E-11 4.98818315E-16    2
 4.32898769E+01 3.30808126E+00 4.26251250E+00-4.45642032E-03 2.05164934E-05    3
-2.35794011E-08 9.05614257E-12 2.62442356E+02 3.88223684E+00 1.47417835E+03    4
H2O               ATcT3EH   2O   1    0    0G    200.00   6000.00 1000.00      1
 2.73117512E+00 2.95136995E-03-8.35359785E-07 1.26088593E-10-8.40531676E-15    2
-2.99169082E+04 6.55183000E+00 4.20147551E+00-2.05583546E-03 6.56547207E-06    3
-5.52906960E-09 1.78282605E-12-3.02950066E+04-8.60610906E-01-2.90858262E+04    4
H2O2              ATcT3EH   2O   2    0    0G    200.00   6000.00 1000.00      1
 4.54017480E+00 4.15970971E-03-1.30876777E-06 2.00823615E-10-1.15509243E-14    2
-1.79514029E+04 8.55881745E-01 4.23854160E+00-2.49610911E-04 1.59857901E-05    3
-2.06919945E-08 8.29766320E-12-1.76486003E+04 3.58850097E+00-1.62917334E+04    4
CO                ATcT3EC   1O   1    0    0G    200.00   6000.00 1000.00      1
 3.03397274E+00 1.37328118E-03-4.96445087E-07 8.10281447E-11-4.85331749E-15    2
-1.42586044E+04 6.10076092E+00 3.59508377E+00-7.21196937E-04 1.28238234E-06    3
 6.52429293E-10-8.21714806E-13-1.43448968E+04 3.44355598E+00-1.32928623E+04    4
CO2               ATcT3EC   1O   2    0    0G    200.00   6000.00 1000.00      1
 4.63537470E+00 2.74559459E-03-9.98282389E-07 1.61013606E-10-9.22018642E-15    2
-4.90203677E+04-1.92887630E+00 2.20664321E+00 1.00970086E-02-9.96338809E-06    3
 5.47155623E-09-1.27733965E-12-4.83529864E+04 1.05261943E+01-4.73241678E+04    4
CH4               ATcT3EC   1H   4    0    0G    200.00   6000.00 1000.00      1
 1.68377091E+00 1.00130251E-02-3.31267639E-06 5.30233546E-10-3.13372430E-14    2
-1.00187792E+04 9.71477402E+00 5.00701913E+00-1.26484158E-02 4.66821073E-05    3
-4.59210565E-08 1.57633618E-11-1.02223522E+04-4.04227377E+00-8.96257618E+03    4
CH3               ATcT3EC   1H   3    0    0G    200.00   6000.00 1000.00      1
 2.92198336E+00 5.37478625E-03-1.99748367E-06 2.97584806E-10-1.71860088E-14    2
 1.65446753E+04 5.25396822E+00 3.61264389E+00 3.09209041E-03 9.25474611E-07    3
-1.65776770E-09 6.07243533E-13 1.63849955E+04 1.79994780E+00 1.76047468E+04    4
CH2 (t)           ATcT3EC   1H   2    0    0G    200.00   6000.00 1000.00      1
 2.81412990E+00 3.79513443E-03-7.38424949E-07 7.19948955E-11-2.63188525E-15    2
 4.61859709E+04 6.52945537E+00 3.74842895E+00 1.07655977E-03 3.62462012E-06    3
-4.46165519E-09 1.95224874E-12 4.58990472E+04 1.63509483E+00 4.70886746E+04    4
!
CH2(S)            ATcT3EC   1H   2    0    0G    200.00   6000.00 1000.00      1
 2.86931299E+00 3.39756979E-03-1.00599964E-06 1.50562822E-10-8.61237607E-15    2
 5.06285244E+04 5.53163503E+00 4.18489675E+00-2.16396813E-03 7.68523621E-06    3
-5.98243427E-09 1.67910304E-12 5.03923371E+04-7.17772105E-01 5.16008125E+04    4
CH                ATcT3EC   1H   1    0    0G    200.00   6000.00 1000.00      1
 2.74988924E+00 1.36248089E-03-2.71161485E-07 2.47828427E-11-1.18067699E-15    2
 7.08999411E+04 6.13979299E+00 3.49602032E+00 2.77423807E-04-1.57433829E-06    3
 3.07038632E-09-1.40468135E-12 7.06500301E+04 2.05802158E+00 7.16962797E+04    4
CH(d)             ATcT3EC   1H   1    0    0G    200.00   6000.00 1000.00      1
 2.79005500E+00 1.47366726E-03-4.89952372E-07 8.42815390E-11-5.69435026E-15    2
 7.08617025E+04 5.84023408E+00 3.49431733E+00 2.97619308E-04-1.65965145E-06    3
 3.22283999E-09-1.50276810E-12 7.06501390E+04 2.06434206E+00 7.16962797E+04    4
CH(q)             ATcT3EC   1H   1    0    0G    200.00   6000.00 1000.00      1
 2.91003223E+00 1.12457177E-03-2.72374175E-07 3.28839200E-11-2.03029198E-15    2
 7.94638016E+04 5.17133762E+00 3.46488696E+00 4.57381151E-04-1.99463591E-06    3
 3.31136106E-09-1.44590981E-12 7.92857861E+04 2.13500259E+00 8.03275055E+04    4
C                 ATcT3EC   1    0    0    0G    200.00   6000.00 1000.00      1
 2.60607421E+00-1.96384226E-04 1.06809851E-07-1.64080163E-11 8.15424248E-16    2
 8.54378446E+04 4.18935196E+00 2.55137539E+00-2.99926279E-04 6.79034717E-07    3
-6.75577360E-10 2.46000780E-13 8.54693281E+04 4.54305445E+00 8.62215729E+04    4
C(t)              ATcT3EC   1    0    0    0G    200.00   6000.00 1000.00      1
 2.50396961E+00-4.82097172E-06 2.14280066E-09-4.05218822E-13 2.74664047E-17    2
 8.54752085E+04 4.75029387E+00 2.55152569E+00-3.01366899E-04 6.83840842E-07    3
-6.82043948E-10 2.48957995E-13 8.54693163E+04 4.54246525E+00 8.62215729E+04    4
C(s)              ATcT3EC   1    0    0    0G    200.00   6000.00 1000.00      1
 2.52212498E+00-3.82878826E-05 1.76230046E-08-1.45345366E-12-1.55060573E-17    2
 1.00091754E+05 4.06355018E+00 2.49974143E+00 9.07892043E-07 2.15594752E-10    3
-2.47412763E-12 1.60036125E-15 1.00100274E+05 4.18761451E+00 1.00845730E+05    4
CH3OH             ATcT3EC   1H   4O   1    0G    200.00   6000.00 1000.00      1
 3.71775547E+00 1.00962072E-02-3.53785207E-06 5.61843105E-10-3.32714390E-14    2
-2.60222319E+04 4.04182781E+00 5.52796377E+00-1.38922182E-02 6.21715706E-05    3
-6.82045334E-08 2.52018995E-11-2.55968085E+04-7.15601292E-01-2.41397456E+04    4
CH3O              ATcT3EC   1H   3O   1    0G    200.00   6000.00 1000.00      1
 4.75205127E+00 7.44944105E-03-2.70076415E-06 4.38793486E-10-2.64006093E-14    2
 4.44370836E+02-1.93362162E+00 3.71622806E+00-2.83500602E-03 3.77227316E-05    3
-4.73647579E-08 1.86739253E-11 1.35874167E+03 6.55372649E+00 2.58922342E+03    4
CH2OH             ATcT3EC   1H   3O   1    0G    200.00   2000.00 1000.00      1
 6.20503849E+00 2.43665952E-03 1.94377206E-06-1.61012603E-09 3.14355256E-13    2
-4.25843527E+03-7.46070911E+00 4.40537005E+00-7.58358412E-04 2.61926168E-05    3
-3.46319300E-08 1.40820009E-11-3.44228423E+03 3.60691223E+00-1.99291305E+03    4
CH2O              ATcT3EC   1H   2O   1    0G    200.00   6000.00 1000.00      1
 2.91332516E+00 6.70039926E-03-2.55520684E-06 4.27795142E-10-2.44072521E-14    2
-1.44622358E+04 7.43822875E+00 4.77187231E+00-9.76266155E-03 3.70121918E-05    3
-3.76921617E-08 1.31326646E-11-1.43798106E+04 6.96585679E-01-1.31322987E+04    4
!!HCOH  CH**-OH cis T 9/09C  1.H  2.O  1.   0.G   200.000  6000.000 1000.00      1
!! 3.65237205E+00 5.55807060E-03-1.97617181E-06 3.16823378E-10-1.88747598E-14    2
!! 1.35536156E+04 4.22140840E+00 4.65733258E+00-9.53742306E-03 4.04679152E-05    3
!!-4.45317569E-08 1.64761516E-11 1.38615127E+04 1.97860732E+00 1.51034947E+04    4		
HCO               ATcT3EC   1H   1O   1    0G    200.00   6000.00 1000.00      1
 3.85781113E+00 2.64113950E-03-7.44177294E-07 1.23313230E-10-8.88958718E-15    2
 3.61642883E+03 3.92451197E+00 3.97074749E+00-1.49121608E-03 9.54041776E-06    3
-8.82720349E-09 2.67645129E-12 3.84203291E+03 4.44660361E+00 5.02774557E+03    4!
HOCO           FAB/JAN05C   1O   2H   1    0G   200.00   3000.00   998.402     1 
 4.63988707E+00 5.66362726E-03-2.67855311E-06 6.17048884E-10-5.60953531E-14    2 
-2.40527335E+04 1.90175132E+00 2.82191157E+00 9.66218175E-03-2.78560177E-06    3 
-4.12692493E-09 2.61472072E-12-2.35465218E+04 1.14284719E+01                   4 
HOCHO FORMIC ACID A 5/14H   2C   1O   2    0G   200.000  6000.000 1000.00      1
 0.46138316E+01 0.64496364E-02-0.22908251E-05 0.36716047E-09-0.21873675E-13    2
-4.53303180E+04 0.84788383E+00 0.38983616E+01-0.35587795E-02 0.35520538E-04    3
-0.43849959E-07 0.17107769E-10-4.67785744E+04 0.73495397E+01-4.55218865E+04    4
OCHO              1104  C   1H   1N   0O   2G   298.150  3000.000 1000.00      1 
 4.41052368E+00 7.50888367E-03-4.25889679E-06 1.12761124E-09-1.14144138E-13    2
-1.70297531E+04 3.43148293E+00 3.62860375E+00 8.12496033E-03-1.41560718E-06    3
-3.27951824E-09 1.61553900E-12-1.67477889E+04 7.83169538E+00                   4
CH3OOH                  C   1H   4O   2     G   300.000  3000.000 1000.00      1
 4.45931439E+00 1.41050786E-02-6.53177245E-06 1.47662893E-09-1.32512049E-13    2
-1.74300966E+04 4.03866676E+00 2.85836613E+00 1.59700646E-02-2.52104084E-06    3
-5.73599921E-09 2.80534675E-12-1.68829666E+04 1.28970185E+01                   4 
CH3OO      1/14/ 5 tHermC   1H   3O   2    0g   300.000  5000.000 1365.000    11
 6.34718801e+00 7.92089358e-03-2.76601913e-06 4.35360631e-10-2.54984762e-14    2
-1.83436055e+03-7.42552545e+00 3.80497590e+00 9.80784660e-03-3.90940624e-07    3
-2.23072602e-09 6.43310820e-13-4.55625796e+02 7.81789100e+00                   4
!!CH3OO                   C   1H   3O   2    0G   300.00   3000.00  1000.00      1 
!! 2.88425280E+00 1.40067710E-02-6.88363514E-06 1.63789865E-09-1.53129010E-13    2 
!!-2.00432571E+01 1.18152986E+01 2.93065328E+00 8.68504133E-03 8.80315108E-06    3 
!!-1.39560866E-08 5.02939926E-12 2.27483038E+02 1.28754751E+01                   4	
CH2OOH                  C   1H   3O   2    0G   200.00   2500.00  1000.00      1 
 6.98746029E+00 9.00484259E-03-3.24366912E-06 5.24324826E-10-3.13587080E-14    2 
 5.01257769E+03-1.02619220E+01 5.83126679E+00-3.51771199E-03 4.54550577E-05    3 
-5.66903320E-08 2.21633070E-11 6.06187060E+03-5.79143222E-01                   4 
HOCH2O            1311  C   1H   3N   0O   2G   298.000  3000.000 1000.00      1
3.64142330E+00  1.46738744E-02-8.24143161E-06 2.24789889E-09-2.38670785E-13    2
-2.22304345E+04 7.15858335E+00-1.97308533E+00 4.26372227E-02-5.84444247E-05    3
4.12218747E-08 -1.13584932E-11-2.13827984E+04 3.28690136E+01                   4
C2H6              ATcT3EC   2H   6    0    0G    200.00   6000.00 1000.00      1
 3.97869303E+00 1.54586738E-02-5.37526584E-06 8.59586664E-10-5.11297726E-14    2
-1.24445501E+04-6.27169623E-01 4.14633324E+00-4.42384448E-03 5.70675847E-05    3
-6.76419283E-08 2.57224127E-11-1.15145444E+04 3.26635850E+00-1.00922945E+04    4
C2H5              ATcT3EC   2H   5    0    0G    200.00   6000.00 1000.00      1
 4.41716986E+00 1.22704143E-02-4.34557774E-06 6.94962736E-10-4.13530760E-14    2
 1.21467900E+04-3.87435311E-01 4.11105107E+00-2.63843875E-03 4.60475495E-05    3
-5.64273193E-08 2.19027735E-11 1.30013714E+04 4.99417675E+00 1.44154846E+04    4
C2H4              ATcT3EC   2H   4    0    0G    200.00   6000.00 1000.00      1
 4.14446010E+00 1.02648277E-02-3.61246996E-06 5.74008727E-10-3.39295896E-14    2
 4.19059383E+03-1.14778318E+00 3.65150713E+00-5.35067462E-03 5.16486118E-05    3
-6.36868930E-08 2.50743457E-11 5.11450775E+03 5.38560851E+00 6.30768405E+03    4
C2H3              ATcT3EC   2H   3    0    0G    200.00   6000.00 1000.00      1
 4.37211201E+00 7.46869010E-03-2.64715570E-06 4.22753257E-10-2.44958401E-14    2
 3.38051964E+04 4.28771726E-01 3.12502174E+00 2.35136801E-03 2.36803425E-05    3
-3.35092391E-08 1.39444106E-11 3.45243318E+04 8.81537658E+00 3.57101874E+04    4
C2H2              ATcT3EC   2H   2    0    0G    200.00   6000.00 1000.00      1
 4.66165760E+00 4.88861739E-03-1.61257351E-06 2.48284097E-10-1.39736824E-14    2
 2.57695270E+04-4.01062351E+00 6.26263508E-01 2.47263532E-02-3.89555894E-05    3
 3.16484975E-08-9.87351295E-12 2.64555796E+04 1.46968104E+01 2.74550533E+04    4
H2CC              ATcT3EC   2H   2    0    0G    200.00   6000.00 1000.00      1
 4.47847876E+00 4.84707787E-03-1.76213069E-06 2.92788093E-10-1.76554272E-14    2
 4.79490021E+04-7.84806167E-02 3.78897979E+00 5.91794674E-03-1.08086175E-06    3
-1.85638085E-09 1.06887466E-12 4.81959632E+04 3.71766330E+00 4.95760273E+04    4
C2H Ethynyl Rad   T 5/10C  2.H  1.   0.   0.G   200.000  6000.000 1000.        1
 3.66270248E+00 3.82492252E-03-1.36632500E-06 2.13455040E-10-1.23216848E-14    2
 6.71683790E+04 3.92205792E+00 2.89867676E+00 1.32988489E-02-2.80733327E-05    3
 2.89484755E-08-1.07502351E-11 6.70616050E+04 6.18547632E+00 6.83210436E+04    4
C2                ATcT3EC   2    0    0    0G    200.00   6000.00 1000.00      1
 3.55870014E+00 7.86412096E-04-1.25558422E-07 8.97792994E-12-1.32453488E-16    2
 9.88903500E+04 4.18695466E+00 1.33654919E+00 3.59692890E-02-1.11849524E-04    3
 1.31762493E-07-5.29904082E-11 9.84220606E+04 9.54586591E+00 9.96665798E+04    4
C2(s)             ATcT3EC   2    0    0    0G    200.00   6000.00 1000.00      1
 4.44280749E+00-1.14872824E-03 9.86442750E-07-1.94489573E-10 1.17076647E-14    2
 9.79548901E+04-2.53872755E+00 3.71022964E+00-1.96448929E-03 5.53114420E-06    3
-4.17630602E-09 9.97161564E-13 9.83788113E+04 2.14605995E+00 9.94389042E+04    4
C2(t)             ATcT3EC   2    0    0    0G    200.00   6000.00 1000.00      1
 3.42562226E+00 9.37269297E-04-1.97153459E-07 1.81519985E-11-4.96265527E-16    2
 9.92011492E+04 4.90438301E+00 3.80441270E+00-2.99584798E-03 9.37735053E-06    3
-8.93910981E-09 2.93658839E-12 9.92493146E+04 3.68513941E+00 1.00317133E+05    4
CH3CH2OH          L 8/88C   2H   6O   1    0G   200.000  6000.000    1000.0    1
 0.65624365E+01 0.15204222E-01-0.53896795E-05 0.86225011E-09-0.51289787E-13    2
-0.31525621E+05-0.94730202E+01 0.48586957E+01-0.37401726E-02 0.69555378E-04    3
-0.88654796E-07 0.35168835E-10-0.29996132E+05 0.48018545E+01-0.28257829E+05    4
CH3CHOH           T06/11C  2.H  5.O  1.   0.G   200.000  6000.000  1000.0      1
 6.35842302E+00 1.24356276E-02-4.33096839E-06 6.84530381E-10-4.03713238E-14    2
-9.53018581E+03-6.05106112E+00 4.22283250E+00 5.12174798E-03 3.48386522E-05    3
-4.91943637E-08 2.01183723E-11-8.35622088E+03 8.01675700E+00-6.64945980E+03    4
CH3CH2O           T06/11C  2.H  5.O  1.   0.G   200.000  6000.000  1000.0      1
 6.55053877E+00 1.32525511E-02-4.74726060E-06 7.64699226E-10-4.57008357E-14    2
-4.47191998E+03-9.61231141E+00 3.26905655E+00 9.33562904E-03 2.96317166E-05    3
-4.53411341E-08 1.88795595E-11-2.95022955E+03 1.04200942E+01-1.37951605E+03    4  
CH2CH2OH          T05/11C  2.H  5.O  1.   0.G   200.000  6000.000 1000.        1
 7.01348674E+00 1.20204391E-02-4.21992012E-06 6.70675981E-10-3.97135273E-14    2
-6.16161779E+03-8.62052409E+00 4.20954137E+00 9.12964578E-03 2.47462263E-05    3
-3.92945764E-08 1.66541312E-11-4.91511371E+03 8.30445413E+00-3.10541451E+03    4
CH3CHO            L 8/88C   2H   4O   1    0G   200.000  6000.000    1000.0    1
 0.54041108E+01 0.11723059E-01-0.42263137E-05 0.68372451E-09-0.40984863E-13    2
-0.22593122E+05-0.34807917E+01 0.47294595E+01-0.31932858E-02 0.47534921E-04    3
-0.57458611E-07 0.21931112E-10-0.21572878E+05 0.41030159E+01-0.19987949E+05    4
CH2CHOH           T03/10C  2.H  4.O  1.   0.G   200.000  6000.000    1000.0    1
 7.49818166E+00 1.03957000E-02-3.66891058E-06 5.85205827E-10-3.47373827E-14    2
-1.81643092E+04-1.38388104E+01 2.28758479E+00 1.97013262E-02 1.96382662E-06    3
-1.94389758E-08 1.02616778E-11-1.65373421E+04 1.41333462E+01-1.49958566E+04    4
cC2H4O OXYRANE    L 8/88C   2H   4O   1    0G   200.000  6000.000    1000.0    1
 0.54887641E+01 0.12046190E-01-0.43336931E-05 0.70028311E-09-0.41949088E-13    2
-0.91804251E+04-0.70799605E+01 0.37590532E+01-0.94412180E-02 0.80309721E-04    3
-0.10080788E-06 0.40039921E-10-0.75608143E+04 0.78497475E+01-0.63304657E+04    4
CHCHOH                  H  3 C  2 O  1      G     298.0    6000.0    1000.0    1
 8.78246275E+00 5.24796644E-03-1.71857235E-06 2.59722068E-10-1.48227402E-14    2
 1.28836399E+04-2.10851258E+01-1.99180555E+00 4.73233467E-02-6.66058794E-05    3
 4.68997052E-08-1.30686109E-11 1.52000823E+04 3.14259422E+01                   4
cC2H3O            A 1/05C  2.H  3.O  1.   0.G   200.000  6000.000    1000.0    1
 5.60158035E+00 9.17613962E-03-3.28028902E-06 5.27903888E-10-3.15362241E-14    2
 1.71446252E+04-5.47228512E+00 3.58349017E+00-6.02275805E-03 6.32426867E-05    3
-8.18540707E-08 3.30444505E-11 1.85681353E+04 9.59725926E+00 1.97814471E+04    4
CH3CO  RADICAL    IU2/03C  2.H  3.O  1.   0.G   200.000  6000.000    1000.0    1
 0.53137165E+01 0.91737793E-02-0.33220386E-05 0.53947456E-09-0.32452368E-13    2
-0.36450414E+04-0.16757558E+01 0.40358705E+01 0.87729487E-03 0.30710010E-04    3
-0.39247565E-07 0.15296869E-10-0.26820738E+04 0.78617682E+01-0.12388039E+04    4
CH2CHO    Vinyl-  T04/06C  2.H  3.O  1.   0.G   200.000  6000.000    1000.0    1
 5.91636535E+00 8.84650426E-03-3.14954895E-06 5.05413189E-10-3.01304621E-14    2
-1.04779892E+03-6.10649981E+00 2.66873956E+00 9.62329538E-03 1.60617438E-05    3
-2.87681820E-08 1.25030066E-11 2.19438429E+02 1.25694476E+01 1.53380440E+03    4
CH2CO             g 4/02C  2.H  2.O  1.   0.G   200.000  6000.000  1000.00     1
 5.75871449E+00 6.35124053E-03-2.25955361E-06 3.62321512E-10-2.15855515E-14    2
-8.08533464E+03-4.96490444E+00 2.13241136E+00 1.81319455E-02-1.74093315E-05    3
 9.35336040E-09-2.01724844E-12-7.14808520E+03 1.33807969E+01-5.84267744E+03    4
CHCHO                   H  2 C  2 O  1      G   200.0   3000.0   1000.0        1
 5.96287949E+00 7.99898746E-03-4.30605647E-06 1.11076174E-09-1.11415021E-13    2
 2.87255915E+04-5.17392496E+00 2.06863692E+00 1.87233234E-02-1.21318942E-05    3
-3.33726595E-10 2.32881768E-12 2.97393543E+04 1.47865706E+01                   4
HCCOH   Ethynol   T12/09C  2.H  2.O  1.   0.G   200.000  6000.000  1000.00     1
 6.37509678E+00 5.49429011E-03-1.88136576E-06 2.93803536E-10-1.71771901E-14    2
 8.93277676E+03-8.24498007E+00 2.05541154E+00 2.52003372E-02-3.80821654E-05    3
 3.09890632E-08-9.89799902E-12 9.76872113E+03 1.22271534E+01 1.12217316E+04    4
HCCO              T 4/09H  1.C  2.O  1.   0.G   200.000  6000.000  1000.00     1
 5.91479333E+00 3.71408730E-03-1.30137010E-06 2.06473345E-10-1.21476759E-14    2
 1.93596301E+04-5.50567269E+00 1.87607969E+00 2.21205418E-02-3.58869325E-05    3
 3.05402541E-08-1.01281069E-11 2.01633840E+04 1.36968290E+01 2.14444387E+04    4
!!C2O               T 8/11C  2.O  1    0.   0.G   200.000  6000.000    1000.0    1
!! 5.42468378E+00 1.85393945E-03-5.17932956E-07 6.77646230E-11-3.53315237E-15    2
!! 4.37161379E+04-3.69608405E+00 2.86278214E+00 1.19701204E-02-1.80851222E-05    3
!! 1.52777730E-08-5.20063163E-12 4.43125964E+04 8.89759099E+00 4.55661248E+04    4	
CH3CH2OOH         T02/10C  2.H  6.O  2.   0.G   200.000  6000.000    1000.0    1
 9.58691079E+00 1.48603589E-02-5.29787964E-06 8.47317148E-10-5.03436325E-14    2
-2.38367900E+04-2.28310676E+01 4.14672004E+00 9.78668137E-03 4.91492257E-05    3
-7.42532076E-08 3.11169441E-11-2.14671219E+04 9.84024999E+00-1.94936072E+04    4
CH3CH2OO                C   2H   5O   2    0G   200.00   6000.00  1000.        1
 8.88872432E+00 1.35833179E-02-4.91116949E-06 7.92343362E-10-4.73525704E-14    2
-7.44107388E+03-1.90789836E+01 4.50099327E+00 6.87965342E-03 4.74143971E-05    3
-6.92287127E-08 2.87395324E-11-5.39547911E+03 7.91490068E+00-3.45206633E+03    4 
CH3CHOOH                C   2H   5O   2    0G   200.00   2500.00   999.993     1
 9.10837027E+00 1.52964186E-02-5.54863574E-06 9.02285762E-10-5.44120016E-14    2
-9.32702959E+02-2.03914131E+01 6.26853790E+00 1.11351157E-04 6.15943537E-05    3
-7.95035384E-08 3.12333450E-11 9.62571275E+02-1.80971233E-01                   4
CH2CH2OOH         T 4/15C  2.H  5.O  2.   0.G   200.000  6000.000 1000.        1
 9.41379980E+00 1.33542122E-02-4.68067639E-06 7.43230845E-10-4.39824231E-14    2
 1.98459602E+03-2.24516643E+01 5.07456388E+00 1.32389561E-02 2.53758646E-05    3
-4.38089546E-08 1.89061540E-11 3.71063204E+03 2.72289544E+00 5.95858854E+03    4
CH2CHOOH               0C   2H   4O   2     G   300.00   2000.00  1000.00      1 !JIM/GLA08
 0.28251887E+01 0.27416672E-01-0.20445609E-04 0.77739928E-08-0.11866050E-11    2
-0.63252694E+04 0.89664101E+01 0.27982099E+01 0.27437708E-01-0.20346847E-04    3
 0.76212730E-08-0.11267055E-11-0.63155298E+04 0.91182864E+01                   4
CH2CHOO                0C   2H   3O   2     G   300.00   2000.00  1000.00      1 
 0.14160300E+01 0.29933721E-01-0.26385173E-04 0.11770709E-07-0.20511571E-11    2
 0.11361727E+05 0.18969526E+02 0.14146113E+01 0.29754629E-01-0.25839387E-04    3
 0.11222085E-07-0.18678097E-11 0.11371249E+05 0.19022561E+02                   4
HOCH2CH2OO              C   2H   5O   3    0G   300.00   2500.00   800.0       1 
 0.05564182E+01 0.41251869E-01-0.31064687E-04 0.12292960E-07-0.19969071E-11    2 
-0.22047390E+05 0.24998308E+02 0.05564182E+01 0.41251869E-01-0.31064687E-04    3 
 0.12292960E-07-0.19969071E-11-0.22047390E+05 0.24998308E+02                   4
OCHCHO                  H  2 C  2 O  2      G    200.0    6000.0    1000.0     1
 8.72506895E+00 6.33096819E-03-2.35574814E-06 3.89782853E-10-2.37486912E-14    2
-2.91024131E+04-2.03903909E+01 4.68412461E+00 4.78012819E-04 4.26390768E-05    3
-5.79018239E-08 2.31669328E-11-2.71985007E+04 4.51187184E+00-2.55074562E+04    4
OCHCO                  0C   2O   2H   1     G   350.000  2900.000 1000.00      1 
 0.49499388E+01 0.10163032E-01-0.55772010E-05 0.14572026E-08-0.14743475E-12    2
-0.90965061E+04 0.25798798E+01 0.33940561E+01 0.14362856E-01-0.88413766E-05    3
 0.16096129E-08 0.32038938E-12-0.86841442E+04 0.10592041E+02                   4
CH3C(O)OOH        1508  C   2H   4N   0O   3G   298.000  3000.000 1000.00      1 
 5.64132391E+00 2.17230931E-02-1.11238026E-05 2.75682193E-09-2.67754066E-13    2
-4.51408748E+04-1.61172400E+00 1.43747508E+00 3.39384339E-02-2.25467319E-05    3
 5.77205354E-09 1.28451673E-13-4.40701023E+04 1.98194302E+01                   4
CH3C(O)OO         1508  C   2H   3N   0O   3G   298.000  3000.000 1000.00      1 
 5.76603946E+00 1.88598136E-02-9.95181008E-06 2.52994204E-09-2.50541483E-13    2
-2.21268244E+04-4.84080352E-01 2.12837736E+00 2.94919132E-02-2.00221362E-05    3
 5.32494396E-09 3.03452421E-14-2.12033645E+04 1.80451737E+01                   4 
CH3C(O)O          1508  C   2H   3N   0O   2G   298.000  3000.000 1000.00      1
 4.15456832E+00 1.68674623E-02-8.75191344E-06 2.18661448E-09-2.13394222E-13    2
-2.52304326E+04 5.95052997E+00 1.30016170E+00 2.37699204E-02-1.23328477E-05    3
 5.87354833E-11 1.44736765E-12-2.44337929E+04 2.08501841E+01                   4
NH3               ATcT3EH   3N   1    0    0G    200.00   4000.00 1000.00      1
 2.36074311E+00 6.31850146E-03-2.28966806E-06 4.11767411E-10-2.90836787E-14    2
-6.41596473E+03 8.02154329E+00 4.14027871E+00-3.58489142E-03 1.89475904E-05    3
-1.98833970E-08 7.15267961E-12-6.68545158E+03-1.66754883E-02-5.47888720E+03    4
NH2               ATcT3EH   2N   1    0    0G    200.00   3000.00 1000.00      1
 2.62499312E+00 3.39841177E-03-1.01630968E-06 1.25510796E-10-2.66500843E-15    2
 2.15419104E+04 7.73537416E+00 4.06463329E+00-1.10021454E-03 4.25849068E-06    3
-2.68223583E-09 5.89267407E-13 2.11768668E+04 4.39850770E-01 2.23724635E+04    4
NH                ATcT3EH   1N   1    0    0G    200.00   6000.00 1000.00      1
 2.79498941E+00 1.29259567E-03-3.85559094E-07 6.26027608E-11-3.70421913E-15    2
 4.23408998E+04 5.68413752E+00 3.45887003E+00 4.93904408E-04-1.87862560E-06    3
 2.85542239E-09-1.16864671E-12 4.21088372E+04 2.00373292E+00 4.31505966E+04    4
NH(t)             ATcT3EH   1N   1    0    0G    200.00   6000.00 1000.00      1
 2.76193230E+00 1.33850383E-03-3.93385333E-07 5.67189152E-11-2.94311839E-15    2
 4.23549317E+04 5.87226419E+00 3.45852954E+00 4.97132000E-04-1.88936188E-06    3
 2.87000846E-09-1.17548153E-12 4.21088645E+04 2.00507245E+00 4.31505966E+04    4
NH(s)             ATcT3EH   1N   1    0    0G    200.00   6000.00 1000.00      1
 2.87862282E+00 1.12796710E-03-2.61325432E-07 3.22484343E-11-1.52587969E-15    2
 6.04227321E+04 4.83507631E+00 3.45989150E+00 4.96390086E-04-1.94274205E-06    3
 3.02845800E-09-1.26601050E-12 6.02215686E+04 1.60948444E+00 6.12634941E+04    4
N                 ATcT3EN   1    0    0    0G    200.00   6000.00 1000.00      1
 2.41604245E+00 1.74663766E-04-1.18864562E-07 3.01850054E-11-2.03260159E-15    2
 5.61051512E+04 4.64905706E+00 2.49976643E+00 5.02149594E-07 1.93091211E-09    3
-4.94632629E-12 2.74089506E-15 5.60760710E+04 4.19499326E+00 5.68214750E+04    4
N2H4 HYDRAZINE    L 5/90N   2H   4    0    0G   200.000  6000.000 1000.        1  
 4.93957357E+00 8.75017187E-03-2.99399058E-06 4.67278418E-10-2.73068599E-14    2
 9.28265548E+03-2.69439772E+00 3.83472149E+00-6.49129555E-04 3.76848463E-05    3
-5.00709182E-08 2.03362064E-11 1.00893925E+04 5.75272030E+00 1.14474575E+04    4
N2H3   Rad.       T 7/11N  2.H  3.   0.   0.G   200.000  6000.000 1000.        1
 4.04483566E+00 7.31130186E-03-2.47625799E-06 3.83733021E-10-2.23107573E-14    2
 2.53241420E+04 2.88423392E+00 3.42125505E+00 1.34901590E-03 2.23459071E-05    3
-2.99727732E-08 1.20978970E-11 2.58198956E+04 7.83176309E+00 2.70438066E+04    4
N2H2 equil & transT 9/11N  2.H  2.   0.   0.G   200.000  6000.000 1000.        1
 1.31115117E+00 9.00187208E-03-3.14911824E-06 4.81449581E-10-2.71897891E-14    2
 2.33863341E+04 1.64091067E+01 4.91066031E+00-1.07791880E-02 3.86516489E-05    3
-3.86501698E-08 1.34852134E-11 2.28241901E+04 9.10273396E-02 2.40806734E+04    4
H2NN Isodiazene   T 9/11N  2.H  2.   0.   0.G   200.000  6000.000 1000.        1
 3.05903670E+00 6.18382347E-03-2.22171165E-06 3.58539206E-10-2.14532905E-14    2
 3.48530149E+04 6.69893515E+00 4.53204001E+00-7.32418578E-03 3.00803713E-05    3
-3.04000551E-08 1.04700639E-11 3.49580003E+04 1.51074195E+00 3.61943157E+04    4
NNH               T 1/06N  2.H  1.   0.   0.G   200.000  6000.000 1000.        1 ! 
 3.42744423E+00 3.23295234E-03-1.17296299E-06 1.90508356E-10-1.14491506E-14    2
 2.88067740E+04 6.39209233E+00 4.25474632E+00-3.45098298E-03 1.37788699E-05    3
-1.33263744E-08 4.41023397E-12 2.88323793E+04 3.28551762E+00 3.02815661E+04    4
NH2OH             ATcT/AN  1.H  3.O  1.   0.G   200.000  6000.000 1000.        1
 3.88112502E+00 8.15708448E-03-2.82615576E-06 4.37930933E-10-2.52724604E-14    2
-6.86018419E+03 3.79156136E+00 3.21016092E+00 6.19671676E-03 1.10594948E-05    3
-1.96668262E-08 8.82516590E-12-6.58148481E+03 7.93293571E+00-5.28593988E+03    4
H2NO  RADICAL     T09/09N  1.H  2.O  1.   0.G   200.000  6000.000 1000.        1
 3.75555914E+00 5.16219354E-03-1.76387387E-06 2.75052692E-10-1.60643143E-14    2
 6.51826177E+03 4.30933053E+00 3.93201139E+00-1.64028165E-04 1.39161409E-05    3
-1.62747853E-08 6.00352834E-12 6.71178975E+03 4.58837038E+00 7.97044877E+03    4
HNOH trans & Equ  T11/11H  2.N  1.O  1.   0.G   200.000  6000.000 1000.        1
 3.98321933E+00 4.88846374E-03-1.65086637E-06 2.55371446E-10-1.48308561E-14    2
 1.05780106E+04 3.62582838E+00 3.95608248E+00-3.02611020E-03 2.56874396E-05    3
-3.15645120E-08 1.24084574E-11 1.09199790E+04 5.55950983E+00 1.21354115E+04    4.
HNO               ATcT3EH   1N   1O   1    0G    200.00   6000.00 1000.00      1
 3.24129053E+00 2.72377193E-03-1.60633296E-07-9.79134982E-11 1.17103944E-14    2
 1.17745744E+04 7.27913637E+00 4.55326160E+00-5.84531688E-03 1.88853744E-05    3
-1.76039893E-08 5.72889621E-12 1.16315603E+04 1.66850841E+00 1.28640914E+04    4
HON               ATcT3EH   1N   1O   1    0G    200.00   6000.00 1000.00      1
 4.12044656E+00 2.28738122E-03-7.14685362E-07 1.03332384E-10-5.70484100E-15    2
 2.43643963E+04 3.38857665E+00 4.15272450E+00-3.87826402E-03 2.05476031E-05    3
-2.49049483E-08 9.87365462E-12 2.46037098E+04 4.56636321E+00 2.58064800E+04    4
NO                ATcT3EN   1O   1    0    0G    200.00   6000.00 1000.00      1
 3.25487317E+00 1.19869941E-03-4.33028500E-07 7.02943336E-11-4.09788575E-15    2
 9.90699836E+03 6.40395140E+00 4.08517990E+00-3.64693188E-03 8.49607612E-06    3
-6.62405734E-09 1.77647373E-12 9.84061267E+03 2.83578236E+00 1.09593379E+04    4
HONO              ATcT3EH   1N   1O   2    0G    200.00   6000.00 1000.00      1
 5.79144641E+00 3.64630732E-03-1.29112765E-06 2.06498233E-10-1.22138679E-14    2
-1.15974343E+04-4.07145349E+00 3.16416438E+00 8.50517773E-03 5.48561573E-07    3
-8.27656474E-09 4.39957151E-12-1.07744086E+04 1.00231941E+01-9.46242812E+03    4
t-HONO            ATcT3EH   1N   1O   2    0G    200.00   6000.00 1000.00      1
 5.80789882E+00 3.61015421E-03-1.27429307E-06 2.03493768E-10-1.20318704E-14    2
-1.16505469E+04-4.73725988E+00 2.36634001E+00 1.38414660E-02-1.18963816E-05    3
 4.08609475E-09-6.22973328E-14-1.07445450E+04 1.28342847E+01-9.52088049E+03    4
c-HONO            ATcT3EH   1N   1O   2    0G    200.00   6000.00 1000.00      1
 5.69374673E+00 3.78629801E-03-1.35355428E-06 2.17904625E-10-1.29613625E-14    2
-1.14842756E+04-4.32284980E+00 2.52757034E+00 1.09244498E-02-3.50212155E-06    3
-4.95225351E-09 3.33378868E-12-1.05477965E+04 1.23711523E+01-9.34780856E+03    4
HNO2              ATcT3EH   1N   1O   2    0G    200.00   6000.00 1000.00      1
 4.66358504E+00 4.89854351E-03-1.79694193E-06 2.94420361E-10-1.78235577E-14    2
-7.25216334E+03-3.06053640E-02 4.03779347E+00-4.46123109E-03 3.19440815E-05    3
-3.79359490E-08 1.44570885E-11-6.53088236E+03 5.90620097E+00-5.31122753E+03    4
NO2               ATcT3EN   1O   2    0    0G    200.00   6000.00 1000.00      1
 4.90482285E+00 2.14474498E-03-8.12654059E-07 1.55511957E-10-1.04113963E-14    2
 2.28958979E+03-2.33567018E-01 3.78712696E+00-4.29576834E-04 1.37383818E-05    3
-1.74264140E-08 6.71249644E-12 2.89500124E+03 6.96592162E+00 4.09515367E+03    4
HONO2             ATcT3EH   1N   1O   3    0G    200.00   6000.00 1000.00      1
 8.03061257E+00 4.46368336E-03-1.72272779E-06 2.91611606E-10-1.80487362E-14    2
-1.93033764E+04-1.62543421E+01 1.55975056E+00 2.01502169E-02-1.15217296E-05    3
-2.31891230E-09 3.17580552E-12-1.73955871E+04 1.77294677E+01-1.61398294E+04    4
NO3               ATcT3EN   1O   3    0    0G    200.00   6000.00 1000.00      1
 7.37569146E+00 2.21733003E-03-5.75695789E-07 6.69775424E-11-2.58934700E-15    2
 6.22445577E+03-1.24945323E+01 3.35586850E+00 1.06545436E-02-2.86690494E-06    3
-5.14711611E-09 3.08532286E-12 7.47534931E+03 8.94786516E+00 8.91542942E+03    4
N2O               ATcT3EN   2O   1    0    0G    200.00   6000.00 1000.00      1
 4.80641382E+00 2.65307443E-03-9.70797397E-07 1.62590150E-10-9.96738154E-15    2
 8.19798219E+03-2.10607801E+00 2.13942290E+00 1.21800874E-02-1.59189415E-05    3
 1.20920039E-08-3.85125915E-12 8.87008622E+03 1.12477534E+01 9.93076870E+03    4
HCN               ATcT3EC   1H   1N   1    0G    200.00   6000.00 1000.00      1
 3.79525127E+00 3.16330147E-03-1.07316905E-06 1.67851828E-10-9.83948026E-15    2
 1.42249758E+04 1.61357326E+00 2.10571670E+00 1.11841419E-02-1.62402411E-05    3
 1.31663215E-08-4.17254301E-12 1.45427041E+04 9.55501287E+00 1.55482097E+04    4
HNC               ATcT3EC   1H   1N   1    0G    200.00   6000.00 1000.00      1
 4.17272154E+00 2.66569898E-03-8.92300150E-07 1.37331005E-10-7.95545718E-15    2
 2.17977474E+04 2.15196203E-01 2.36665269E+00 1.49943353E-02-3.03605651E-05    3
 2.99845678E-08-1.09094949E-11 2.19807517E+04 7.87287988E+00 2.31387187E+04    4
CN                ATcT3EC   1N   1    0    0G    200.00   6000.00 1000.00      1
 3.73483746E+00 5.83996018E-05 2.90443997E-07-6.74403810E-11 4.33381923E-15    2
 5.17018679E+04 2.85162570E+00 3.62920077E+00-1.07172764E-03 2.42398215E-06    3
-5.85516328E-10-3.75364456E-13 5.18668474E+04 3.91231279E+00 5.29214031E+04    4
HNCO Isocyanic AciA 5/05H  1.N  1.C  1.O  1.G   200.000  6000.000 1000.        1
 5.30045051E+00 4.02250821E-03-1.40962280E-06 2.23855342E-10-1.32499966E-14    2
-1.61995274E+04-3.11770684E+00 2.24009031E+00 1.45600497E-02-1.54352330E-05    3
 8.55535028E-09-1.79631611E-12-1.54589951E+04 1.21663775E+01-1.42642740E+04    4
HOCN Cyanic Acid  A 5/05H  1.N  1.C  1.O  1.G   200.000  6000.000 1000.        1
 5.28767714E+00 4.01746511E-03-1.40407465E-06 2.22562614E-10-1.31562375E-14    2
-3.77409807E+03-2.64470976E+00 2.88943546E+00 1.16487242E-02-1.08005006E-05    3
 5.44138776E-09-1.06857286E-12-3.15296691E+03 9.51295652E+00-1.85890558E+03    4
HCNO Fulminic AcidA 5/05H  1.N  1.C  1.O  1.G   200.000  6000.000 1000.        1
 5.91979744E+00 4.00114600E-03-1.42063343E-06 2.27569621E-10-1.35504870E-14    2
 1.80385534E+04-8.26935223E+00 6.07949401E-01 2.82182431E-02-4.60451618E-05    3
 3.82559486E-08-1.23226501E-11 1.90714209E+04 1.69199098E+01 2.01698706E+04    4
NCO  (NCO)        A 5/05N  1.C  1.O  1.   0.G   200.000  6000.000 1000.        1
 5.08064474E+00 2.37443587E-03-9.07098904E-07 1.52286713E-10-9.31009234E-15    2
 1.35781204E+04-2.15734434E+00 2.77405177E+00 9.24523481E-03-9.91773586E-06    3
 6.68461303E-09-2.09520542E-12 1.42369570E+04 9.75458670E+00 1.53995606E+04    4
HNCNH              62790C   1H   2N   2     G  0300.00   4000.00  1500.00      1
 0.08374143E+02 0.02366143E-01-0.03502324E-05-0.04391102E-09 0.01096859E-12    2
 0.01461088E+06-0.02107393E+03 0.01001985E+02 0.02464016E+00-0.02759770E-03    3
 0.01532472E-06-0.03268280E-10 0.01679368E+06 0.01694325E+03                   4
NCNOH                   H   1C   1O   1N   2G   200.00   3000.00  1000.00      1
 4.69841132E+00 2.16546382E-03-1.81441347E-06 5.49591459E-10-5.89846481E-14    2
 2.48820341E+04 4.04514611E+00 3.45317867E+00 4.03550194E-03 1.32583822E-06    3
-6.69960685E-09 3.42515650E-12 2.52609685E+04 1.07521087E+01                   4
NCNHO                   H   1C   1O   1N   2G   200.00   3000.00  1000.00      1
 3.99574293E+00 7.96025626E-06-5.76602969E-09 1.80395948E-12-2.08846880E-16    2
 3.09883543E+04 8.58277153E+00 3.99833460E+00 8.03718093E-06-1.56383867E-08    3
 1.20479659E-11-3.24908996E-15 3.09870621E+04 8.56707356E+00                   4
NCNO                    H   0C   1O   1N   2G   200.00   3000.00  1000.00      1 
 3.99574293E+00 7.96025626E-06-5.76602969E-09 1.80395948E-12-2.08846880E-16    2
 3.09883543E+04 8.58277153E+00 3.99833460E+00 8.03718093E-06-1.56383867E-08    3
 1.20479659E-11-3.24908996E-15 3.09870621E+04 8.56707356E+00                   4
HNCN Cyanamide    T03/10C  1.H  1.N  2.   0.G   200.000  6000.000 1000.        1
 5.53846448E+00 3.89054126E-03-1.38104752E-06 2.21294765E-10-1.31827325E-14    2
 3.59635337E+04-3.39587098E+00 3.06754311E+00 1.06789939E-02-7.96224305E-06    3
 2.59883390E-09-1.27057612E-13 3.66623508E+04 9.41074995E+00 3.79863165E+04    4
NCN               ATcT3EC   1N   2    0    0G    200.00   6000.00 1000.00      1
 5.65711708E+00 1.64211333E-03-6.37923438E-07 1.11209213E-10-6.99328410E-15    2
 5.22097079E+04-6.14049950E+00 3.00703195E+00 8.38874126E-03-6.90466542E-06    3
 2.84868816E-09-5.74273041E-13 5.30044793E+04 7.78171011E+00 5.42182999E+04    4
NCCN Dicyanogen   ATcT/AC  2.N  2.   0.   0.G   200.000  6000.000 1000.        1
 6.70549520E+00 3.64271185E-03-1.30939702E-06 2.16421413E-10-1.31193815E-14    2
 3.48824335E+04-1.04803146E+01 2.32928126E+00 2.61540993E-02-4.90009889E-05    3
 4.61923035E-08-1.64325831E-11 3.56900732E+04 9.86348075E+00 3.71976220E+04    4
CH3NO NitrosomethyT12/09C  1.H  3.N  1.O  1.G   200.000  6000.000 1000.        1
 5.04711802E+00 9.21544305E-03-3.29034831E-06 5.28940397E-10-3.15689858E-14    2
 6.23718102E+03-7.74395570E-01 5.18534727E+00-6.34085575E-03 4.57171139E-05    3
-5.30421813E-08 1.99501601E-11 6.93771506E+03 2.18492659E+00 8.51040025E+03    4
CH2NO H2C*N=O     T 9/96H   2C   1N   1O   1G   200.000  6000.000 1000.        1  
 0.54028152E+01 0.69057001E-02-0.25162977E-05 0.41014066E-09-0.24718300E-13    2
 0.24528690E+05-0.44574262E+01 0.38781858E+01-0.66530886E-02 0.53947610E-04    3
-0.68176813E-07 0.27181746E-10 0.25716857E+05 0.74618774E+01 0.26932156E+05    4
C2H5NO                 0C   2H   5N   1O   1G   350.000  3000.000 1000.00      1 
 0.32231341E+01 0.25156438E-01-0.12873587E-04 0.31852738E-08-0.30895042E-12    2
 0.29056127E+04 0.96628646E+01 0.11950305E+01 0.28461203E-01-0.10619260E-04    3
-0.31252611E-08 0.24705957E-11 0.35516159E+04 0.20649205E+02                   4
CH3CHNO                0C   2H   4N   1O   1G   350.000  3000.000 1000.00      1
 0.37475482E+01 0.21279652E-01-0.10979616E-04 0.27359216E-08-0.26695384E-12    2
 0.11741152E+05 0.70847455E+01 0.19222825E+01 0.24433726E-01-0.94902429E-05    3
-0.24039831E-08 0.20547696E-11 0.12313554E+05 0.16927344E+02                   4
CH2CHNO                0C   2H   3N   1O   1G   350.000  3000.000 1000.00      1
 0.44874076E+01 0.17018159E-01-0.88619463E-05 0.22308272E-08-0.21983603E-12    2
 0.17646007E+05 0.23441725E+01 0.78213381E+00 0.28625095E-01-0.21451110E-04    3
 0.74094437E-08-0.71095030E-12 0.18547770E+05 0.21023516E+02                   4
CHCHNO                 0C   2H   2N   1O   1G   350.000  3000.000 1000.00      1
 0.59152904E+01 0.12104998E-01-0.64464741E-05 0.16555687E-08-0.16598290E-12    2
 0.48091598E+05-0.35748661E+01 0.16676729E+01 0.27998607E-01-0.28641596E-04    3
 0.15355456E-07-0.33167395E-11 0.48995965E+05 0.17191648E+02                   4
CH3NO2            T01/00C   1H   3N   1O   2G   200.000  6000.000 1000.        1  
 6.73034758E+00 1.09601272E-02-4.05357875E-06 6.67102246E-10-4.04686823E-14    2
-1.29143475E+04-1.01800883E+01 3.54053638E+00 1.86559899E-03 4.44946580E-05    3
-5.87057133E-08 2.30684496E-11-1.11385976E+04 1.06884657E+01-9.71208165E+03    4
CH2NO2   RADICAL  T08/07C  1.H  2.N  1.O  2.G   200.000  6000.000 1000.        1
 7.57504807E+00 7.01471036E-03-2.51481162E-06 4.05670550E-10-2.42796598E-14    2
 1.23880080E+04-1.15985589E+01 2.42742248E+00 1.60496442E-02 2.84727836E-06    3
-1.82218429E-08 9.35383557E-12 1.40120587E+04 1.61086425E+01 1.54427130E+04    4
C2H5NO2 NitroEth  T06/10C  2.H  5.N  1.O  2.G   200.000  6000.000 1000.        1
 9.29092218E+00 1.61241540E-02-5.95122756E-06 9.76015021E-10-5.90147816E-14    2
-1.73718622E+04-2.11218316E+01 4.43720206E+00 8.25501813E-03 5.01013815E-05    3
-7.12335325E-08 2.88207797E-11-1.49913491E+04 9.09921108E+00-1.29860093E+04    4
CH2CH2NO2              0C   2H   4N   1O   2G   350.000  3000.000 1000.00      1
 0.62184105E+01 0.22024026E-01-0.11471041E-04 0.28887966E-08-0.28483642E-12    2
 0.10142133E+05-0.30128314E+01 0.11981474E+01 0.38371155E-01-0.30390851E-04    3
 0.11768081E-07-0.15711767E-11 0.11332882E+05 0.22140517E+02                   4
CH3CHNO2               0C   2H   4N   1O   2G   350.000  3000.000 1000.00      1
 0.57540282E+01 0.22907291E-01-0.12061343E-04 0.30609884E-08-0.30346044E-12    2
 0.47458801E+04-0.56053426E+00 0.94831102E+00 0.37343040E-01-0.26534288E-04    3
 0.79224985E-08-0.32205809E-12 0.59463796E+04 0.23821053E+02                   4
C2H3NO2           T 5/10C  2.H  3.N  1.O  2.G   200.000  6000.000 1000.        1
 1.00660749E+01 1.04932463E-02-3.92098164E-06 6.47762354E-10-3.93532421E-14    2
-7.63649799E+02-2.61809986E+01 2.75938813E+00 1.70696034E-02 2.37367727E-05    3
-4.77983241E-08 2.14793085E-11 1.84339622E+03 1.46556012E+01 3.55019358E+03    4
CHCHNO2                0C   2H   2N   1O   2G   350.000  3000.000 1000.00      1
 0.68075157E+01 0.15118796E-01-0.82669257E-05 0.21672431E-08-0.22075930E-12    2
 0.32280686E+05-0.70959103E+01 0.88897734E+00 0.36361028E-01-0.36482393E-04    3
 0.18545634E-07-0.37073767E-11 0.33585989E+05 0.22065596E+02                   4
CH3ONO            A 5/05C  1.H  3.O  2.N  1.G   200.000  6000.000 1000.        1
 6.93605239E+00 9.97319424E-03-3.60642537E-06 5.83462161E-10-3.50058729E-14    2
-1.08381899E+04-6.98144573E+00 6.15261387E+00-2.91937431E-03 4.14526828E-05    3
-4.93954776E-08 1.85608328E-11-9.85260262E+03 8.04057190E-01-7.87057806E+03    4
CH3ONO2           T05/98C   1H   3N   1O   3G   200.000  6000.000 1000.        1  
 9.77845489E+00 1.10069541E-02-4.25928645E-06 7.18198185E-10-4.42041793E-14    2
-1.88804487E+04-2.39163197E+01 3.91363583E+00 1.52137945E-02 1.73479131E-05    3
-3.37074473E-08 1.44322204E-11-1.66103232E+04 9.44208392E+00-1.46737980E+04    4
CH3CH2ONO         T04/98C   2H   5N   1O   2G   200.000  6000.000 1000.        1 
 9.21849299E+00 1.62001532E-02-5.98159944E-06 9.81277173E-10-5.93455530E-14    2
-1.65544389E+04-1.88591687E+01 3.37137598E+00 1.37914267E-02 3.84687528E-05    3 
-6.02380553E-08 2.49654782E-11-1.40198744E+04 1.58650733E+01                   4 
CH3CH2ONO2        T05/98C   2H   5N   1O   3G   200.000  6000.000 1000.        1 
 1.21360953E+01 1.70091385E-02-6.43739515E-06 1.07219880E-09-6.54950920E-14    2 
-2.41902070E+04-3.71640527E+01 3.75721604E+00 1.93623098E-02 3.87534117E-05    3 
-6.64089530E-08 2.82505579E-11-2.08444383E+04 1.11813240E+01-1.86391453E+04    4 
CH3NH2            T09/09C  1.H  5.N  1.   0.G   200.000  6000.000 1000.        1
 3.78609899E+00 1.26969570E-02-4.46778553E-06 7.11021516E-10-4.21332621E-14    2
-4.38100060E+03 1.86268606E+00 4.65718252E+00-7.37953092E-03 5.45297099E-05    3
-6.24993857E-08 2.33761829E-11-3.76073340E+03 1.63875112E+00-2.33089960E+03    4
CH2NH2            T 8/11C  1.H  4.N  1.   0.G   200.000  6000.000 1000.        1
 4.55329728E+00 9.42002581E-03-3.20781399E-06 4.98961894E-10-2.90872284E-14    2
 1.58717284E+04-2.45945234E-02 2.85538164E+00 7.27364238E-03 1.65712636E-05    3
-2.70976978E-08 1.16327939E-11 1.66165986E+04 1.02444521E+01 1.78895690E+04    4
CH3NH radical     T03/10C  1.H  4.N  1.   0.G   200.000  6000.000 1000.        1
 4.02244380E+00 1.03512061E-02-3.64560169E-06 5.80491587E-10-3.44103829E-14    2
 1.95050854E+04 1.64483768E+00 4.70973738E+00-7.31946952E-03 4.95105509E-05    3
-5.72790480E-08 2.16523586E-11 2.00619432E+04 1.85460205E+00 2.14752744E+04    4
CH3NH       THERM92     H   4C   1N   1    0G   300.000  5000.000 1404.000    11 
 4.90528413E+00 8.50385569E-03-2.82356461E-06 4.29267836E-10-2.45297886E-14    2
 1.94541503E+04-1.35290137E+00 1.53882571E+00 1.62436539E-02-9.89573425E-06    3
 3.49954504E-09-5.53823621E-13 2.06715086E+04 1.68295527E+01                   4
CH2NH       MELIUS 88   H   3C   1N   1    0G   300.000  5000.000 1577.000    01 
 4.54737795E+00 7.17720948E-03-2.47935299E-06 3.87692351E-10-2.26113075E-14    2
 8.64056516E+03-1.16687427E+00 2.81849510E+00 5.11983235E-03 6.38887146E-06    3
-6.61374671E-09 1.65531940E-12 9.88442597E+03 1.03390629E+01                   4
CH3N Rad Triplet  T09/02C  1.H  3.N  1.   0.G   200.000  6000.000 1000.        1
 3.87089545E+00 8.06655623E-03-2.88308619E-06 4.63684328E-10-2.76798680E-14    2
 3.66638224E+04 2.20205412E+00 4.12709842E+00-6.90751866E-03 4.47642885E-05    3
-5.27068881E-08 2.02133898E-11 3.72566278E+04 4.24591096E+00 3.84809784E+04    4
H2CN  H2C=N*      T 11/1C  1.H  2.N  1.   0.G   200.000  6000.000 1000.        1
 3.80315578E+00 5.47197362E-03-1.95314875E-06 3.13362403E-10-1.86249384E-14    2
 2.71302747E+04 3.31759436E+00 3.97799555E+00-3.43275801E-03 2.59134260E-05    3
-3.04692171E-08 1.16272717E-11 2.74854081E+04 4.43067396E+00 2.86930920E+04    4
HCNH  H*C=NH TransT11/11C  1.H  2.N  1.   0.G   200.000  6000.000 1000.        1 
 4.04014700E+00 5.16591694E-03-1.82276828E-06 2.90299053E-10-1.71614589E-14    2
 3.11540211E+04 2.58894095E+00 3.97114555E+00-3.88875724E-03 2.92918950E-05    3
-3.57482411E-08 1.40303911E-11 3.15789298E+04 5.06388721E+00 3.27848544E+04    4
HCNH  H*C=NH  cis T11/11C  1.H  2.N  1.   0.G   200.000  6000.000 1000.        1
 4.21964637E+00 5.00385318E-03-1.76392242E-06 2.80726369E-10-1.65852271E-14    2
 3.33371750E+04 1.67137973E+00 3.68324272E+00-1.38553491E-03 2.40042193E-05    3
-3.11573911E-08 1.25791822E-11 3.38192680E+04 6.21247271E+00 3.50122858E+04    4
CH3CH2NH2         1104  C   2H   7N   1O   0G   298.150  3000.000 1000.00      1
 2.82804839E+00 2.53750154E-02-1.18740298E-05 2.70990740E-09-2.44590811E-13    2
-8.03920733E+03 1.01771802E+01 6.44080211E-01 3.14866800E-02-1.71052145E-05    3
 3.57315578E-09 1.95649123E-13-7.47120329E+03 2.13696162E+01                   4
CH3CH2NH2  Et-amin  T 7/11C  2.H  7.N  1.   0.G   200.000  6000.000 1000.      1
 6.32493839E+00 1.76575862E-02-6.17090139E-06 9.77516780E-10-5.77372896E-14    2
-9.00803453E+03-9.89967541E+00 3.89535332E+00 5.25551488E-03 5.18067952E-05    3
-7.09274284E-08 2.87011677E-11-7.47885738E+03 7.07511548E+00-5.75277292E+03    4
CH2CH2NH2         1104  C   2H   6N   1O   0G   298.150  3000.000 1000.00      1
 4.10302792E+00 2.03084588E-02-9.25456057E-06 2.06112265E-09-1.81949714E-13    2
 1.70234069E+04 5.55411391E+00 1.25928611E+00 3.01867188E-02-2.18268895E-05    3
 8.94596797E-09-1.52898422E-12 1.76669906E+04 1.96477011E+01                   4
CH3CHNH2          1104  C   2H   6N   1O   0G   298.150  3000.000 1000.00      1
 4.08789216E+00 2.05227724E-02-9.45003681E-06 2.12694610E-09-1.89705755E-13    2
 1.19396821E+04 5.24987703E+00 1.64074549E+00 2.85826810E-02-1.89468825E-05    3
 6.72949839E-09-9.08174290E-13 1.25155453E+04 1.74881147E+01                   4
CH3CH2NH          1104  C   2H   6N   1O   0G   298.150  3000.000 1000.00      1
 3.09795233E+00 2.24757903E-02-1.07197166E-05 2.48313682E-09-2.26728211E-13    2
 1.65130465E+04 1.02924690E+01 1.92365746E+00 2.38729244E-02-7.86534966E-06    3
-2.71981984E-09 1.89902230E-12 1.69129077E+04 1.67827743E+01                   4
CH3CH2NH          T 1/13C  2.H  6.N  1.   0.G   200.000  6000.000 1000.        1
 6.57009633E+00 1.55707719E-02-5.50295648E-06 8.78420655E-10-5.21657737E-14    2
 1.48227836E+04-1.08297258E+01 3.85938788E+00 5.20510615E-03 4.71051064E-05    3
-6.50879630E-08 2.63825293E-11 1.63849609E+04 7.33693995E+00 1.80669880E+04    4
CH2CHNH2          1104  C   2H   5N   1O   0G   298.150  3000.000 1000.00      1
 4.59217082E+00 1.72595719E-02-7.93920737E-06 1.79644782E-09-1.61748720E-13    2
 2.46743039E+03-8.63800108E-02-7.10306111E-01 3.74245041E-02-3.66191425E-05    3
 1.98714291E-08-4.41925018E-12 3.58017455E+03 2.57562499E+01                   4
CH3CHNH           1104  C   2H   5N   1O   0G   298.150  3000.000 1000.00      1
 1.99419246E+00 2.12775413E-02-1.02686597E-05 2.40039260E-09-2.20647891E-13    2
 4.56273305E+03 1.43228859E+01 2.24230513E+00 1.46071399E-02 8.25386853E-06    3
-1.56259103E-08 5.70541553E-12 4.79700805E+03 1.45453734E+01                   4
CH2CHNH           1104  C   2H   4N   1O   0G   298.150  3000.000 1000.00      1
 3.67015758E+00 1.67405872E-02-8.17362541E-06 1.94564254E-09-1.82822975E-13    2
 2.26494763E+04 5.23472336E+00-1.68729357E-01 2.91658096E-02-2.24159711E-05    3
 8.51021434E-09-1.09138460E-12 2.35637699E+04 2.44877151E+01                   4
CH2CNH2           1107  C   2H   4N   1O   0G   298.150  3000.000 1000.00      1
 4.21874005E+00 1.56980617E-02-7.75730038E-06 1.84326074E-09-1.71837565E-13    2
 3.03905504E+04 4.69611801E+00 2.01233456E+00 2.56068048E-02-2.42450966E-05    3
 1.39182460E-08-3.46136416E-12 3.07776754E+04 1.50699688E+01                   4
CH3CNH            1106  C   2H   4N   1O   0G   298.150  3000.000 1000.00      1
 3.29670257E+00 1.69750507E-02-8.65108533E-06 2.12635860E-09-2.04492818E-13    2
 2.51028107E+04 8.60277030E+00 2.23655533E+00 1.58044545E-02 1.22158661E-06    3
-9.86660781E-09 4.14654507E-12 2.55853994E+04 1.50701642E+01                   4
CH3CHN            1106  C   2H   4N   1O   0G   298.150  3000.000 1000.00      1
 2.67758316E+00 1.76421637E-02-8.68916543E-06 2.06973359E-09-1.93574323E-13    2
 2.23928599E+04 1.20240438E+01 2.81409484E+00 1.32950847E-02 3.53300166E-06    3
-9.87941013E-09 3.74396969E-12 2.25556092E+04 1.23157119E+01                   4
CHCHNH2           1104  C   2H   4N   1O   0G   298.150  3000.000 1000.00      1
 4.77534564E+00 1.46041683E-02-6.78153232E-06 1.55237043E-09-1.41604244E-13    2
 3.54379126E+04 3.02319529E-01 5.83297823E-01 3.10085354E-02-3.08423467E-05    3
 1.72290892E-08-3.96982789E-12 3.62945134E+04 2.06174831E+01                   4
CH3CN Methyl-Cya  T01/03C  2.H  3.N  1.   0.G   200.000  6000.000 1000.        1
 5.09921882E+00 9.69585649E-03-3.48051966E-06 5.61420173E-10-3.35835856E-14    2
 6.60967324E+03-3.36087178E+00 3.82392803E+00 4.08201943E-03 2.16209537E-05    3
-2.89807789E-08 1.12962700E-11 7.44430382E+03 5.52656156E+00 8.90492212E+03    4
CH3NC Methyl-Iso  T01/03C  2.H  3.N  1.   0.G   200.000  6000.000 1000.        1
 4.97319556E+00 9.82585931E-03-3.53150585E-06 5.70121357E-10-3.41242359E-14    2
 1.74116304E+04-2.23784096E+00 5.06585777E+00-2.94992510E-03 3.52827212E-05    3
-4.04524450E-08 1.48573373E-11 1.80461340E+04 4.42065468E-01 1.96641976E+04    4
CHCNH2            1107  C   2H   3N   1O   0G   298.150  3000.000 1000.00      1
 4.67245309E+00 1.04989910E-02-4.62630454E-06 1.01345924E-09-8.92616681E-14    2
 2.60712723E+04-5.77430843E-01 1.34809615E+00 2.60893264E-02-3.14511691E-05    3
 2.11896099E-08-5.70652625E-12 2.66214983E+04 1.48874428E+01                   4
CH2CNH            1107  C   2H   3N   1O   0G   298.150  3000.000 1000.00      1
 4.08696039E+00 1.27930769E-02-6.17629436E-06 1.46135849E-09-1.36980402E-13    2
 2.06483281E+04 2.95368340E+00 6.74453393E-01 2.66535164E-02-2.72825709E-05    3
 1.57426210E-08-3.75989891E-12 2.13203089E+04 1.93644542E+01                   4
CH2CHN            1110  C   2H   3N   1O   0G   298.150  3000.000 1000.00      1
 4.14453572E+00 1.31731672E-02-6.28186453E-06 1.43989655E-09-1.30842159E-13    2
 4.10389141E+04 3.75755189E+00 3.85114887E-01 2.63155652E-02-2.31525336E-05    3
 1.07917240E-08-1.99497769E-12 4.18855625E+04 2.23684056E+01                   4
CH2CHN(S)         1110  C   2H   3N   1O   0G   298.150  3000.000 1000.00      1
 4.14453572E+00 1.31731672E-02-6.28186453E-06 1.43989655E-09-1.30842159E-13    2
 4.85873563E+04 3.75755189E+00 3.85114887E-01 2.63155652E-02-2.31525336E-05    3
 1.07917240E-08-1.99497769E-12 4.94340048E+04 2.23684056E+01                   4
c-C2H3N           1110  C   2H   3N   1O   0G   298.150  3000.000 1000.00      1
 2.80979324E+00 1.50201816E-02-7.58141908E-06 1.85246807E-09-1.77642437E-13    2
 3.06581771E+04 8.95343001E+00 8.28524446E-02 2.20080656E-02-1.21834261E-05    3
 1.00059353E-09 1.01529601E-12 3.13995593E+04 2.30893128E+01                   4
CH2CN Radical     T01/03C  2.H  2.N  1.   0.G   200.000  6000.000 1000.        1
 6.14873620E+00 6.06600240E-03-2.17174620E-06 3.49750387E-10-2.09004207E-14    2
 2.86491222E+04-6.59235995E+00 2.63064017E+00 1.73644377E-02-1.70284117E-05    3
 9.86551140E-09-2.46033517E-12 2.95791691E+04 1.12776223E+01 3.10031788E+04    4
CH2NC Radical     A12/04C  2.H  2.N  1.   0.G   200.000  6000.000 1000.        1
 5.74237273E+00 6.28074654E-03-2.21501557E-06 3.53105406E-10-2.09509914E-14    2
 4.08948870E+04-4.10984142E+00 3.36758699E+00 1.31552658E-02-1.05147237E-05    3
 5.55784400E-09-1.42571504E-12 4.15787507E+04 8.18621025E+00 4.30849202E+04    4
CHCNH             1107  C   2H   2N   1O   0G   298.150  3000.000 1000.00      1
 5.54662620E+00 7.65157744E-03-3.57997666E-06 8.31108900E-10-7.71666875E-14    2
 4.53945633E+04-3.17646312E+00 2.87300918E+00 1.98561384E-02-2.41519574E-05    3
 1.60558556E-08-4.26087659E-12 4.58537821E+04 9.34467032E+00                   4
H2NCHO O=CH-NH2   T12/09C  1.H  3.N  1.O  1.G   200.000  6000.000 1000.        1
 4.93694660E+00 9.60834089E-03-3.32934933E-06 5.16597902E-10-2.99203362E-14    2
-2.50910273E+04-2.00078185E+00 3.17952470E+00 1.94589990E-03 3.43329627E-05    3
-4.64825836E-08 1.87268120E-11-2.40580400E+04 9.94755425E+00-2.28032632E+04    4
H2NCO   H2N-C*=O  T09/09C  1.H  2.N  1.O  1.G   200.000  6000.000 1000.        1
 5.69169331E+00 6.08717989E-03-2.09433522E-06 3.28448737E-10-1.92703890E-14    2
-3.81028606E+03-3.22710215E+00 3.53640094E+00 9.73407134E-03-3.87292847E-07    3
-5.90128176E-09 3.01181866E-12-3.09623872E+03 8.47952204E+00-1.62287375E+03    4
HCCN Triplet      T04/09C  2.H  1.N  1.   0.G    200.00   6000.00 1000.00      1
 6.03819684E+00 3.42241197E-03-1.20689924E-06 1.92501169E-10-1.14296828E-14    2
 5.52217510E+04-5.90235869E+00 2.66957824E+00 1.90287196E-02-3.17732835E-05    3
 2.83581882E-08-9.84842149E-12 5.59019871E+04 1.01148044E+01 5.73143654E+04    4
CCN  Radical      ATcT/AC  2.N  1.   0.   0.G   200.000  6000.000 1000.        1
 5.51786423E+00 1.95500288E-03-7.53385165E-07 1.27744269E-10-7.82860791E-15    2
 7.97839404E+04-3.83516102E+00 3.40722586E+00 9.44213617E-03-1.30137091E-05    3
 1.06894447E-08-3.68570001E-12 8.03329359E+04 6.78654202E+00 8.16728827E+04    4
NCCH2CH2CN        T12/03C  4.H  4.N  2.   0.G    200.00   6000.00 1000.00      1
 1.14626097E+01 1.43425847E-02-5.26374167E-06 8.61140761E-10-5.20073439E-14    2
 2.02962879E+04-3.23404065E+01 2.92554100E+00 2.74517845E-02 9.39908894E-06    3
-3.65605156E-08 1.81346873E-11 2.31092217E+04 1.41181715E+01 2.52209691E+04    4
NCCHCH2CN         KarinaC   4H   3N   2    0G   300.000  5000.000              1
  0.7593369E+01  0.2095743E-01 -0.1103695E-04  0.2784500E-08 -0.2734814E-12    2
  0.4255992E+05 -0.9122566E+01  0.2892981E+01  0.3728838E-01 -0.3274191E-04    3
  0.1584143E-07 -0.3255241E-11  0.4366194E+05  0.1426123E+02                   4
C2H5CN Propionit  A 1/05C  3.H  5.N  1.   0.G    200.00   6000.00 1000.00      1
 7.04418234E+00 1.53008159E-02-5.44095595E-06 8.72156064E-10-5.19455789E-14    2
 3.05885503E+03-1.15133490E+01 3.62429314E+00 1.26256761E-02 2.47719570E-05    3
-3.99054512E-08 1.66077777E-11 4.60780029E+03 9.10669692E+00 6.39739347E+03    4
CH3CHCN           A01/05C  3.H  4.N  1.   0.G    200.00   6000.00 1000.00      1
 7.65917674E+00 1.21423335E-02-4.32088899E-06 6.93007104E-10-4.12936689E-14    2
 2.34859398E+04-1.34087027E+01 2.90886208E+00 2.10250151E-02-3.11710857E-06    3
-1.06743259E-08 5.98989202E-12 2.50292497E+04 1.22020513E+01 2.67852167E+04    4
CH2CH2CN          IKEDAAC   3H   4N   1    0G   300.000  5000.000              1
  0.1622327E+01  0.2542760E-01 -0.1371844E-04  0.3462792E-08 -0.3370396E-12    2
  0.2821413E+05  0.1862576E+02  0.4735123E+01  0.6989364E-02  0.3151687E-04    3
 -0.4398432E-07  0.1721217E-10  0.2759395E+05  0.4372301E+01                   4
CH2CHCN           A12/04C  3.H  3.N  1.   0.G    200.00   6000.00 1000.00      1 
 6.52096861E+00 1.05028771E-02-3.73734374E-06 5.99498117E-10-3.57283503E-14    2
 1.92525453E+04-9.59580896E+00 3.04396646E+00 1.05333467E-02 1.96574996E-05    3
-3.42001077E-08 1.48155667E-11 2.06456740E+04 1.05816246E+01 2.21344883E+04    4
CHCHCN            A12/04C  3.H  2.N  1.   0.G    200.00   6000.00 1000.00      1
 6.99670220E+00 7.50618110E-03-2.68300369E-06 4.31684490E-10-2.57821318E-14    2
 5.04796219E+04-1.01552187E+01 2.15324611E+00 2.06638717E-02-1.33975241E-05    3
 7.77214839E-10 2.02897347E-12 5.18184058E+04 1.48728946E+01 5.32629680E+04    4
NCCHCHCN Fumaroni T05/04C  4.H  2.N  2.   0.G    200.00   6000.00 1000.00      1 
 1.02609796E+01 1.05849090E-02-3.83686580E-06 6.23219249E-10-3.74697958E-14    2
 3.56975913E+04-2.56899378E+01 3.08972201E+00 3.01705916E-02-2.22304023E-05    3
 6.22606240E-09 3.38798598E-13 3.77312220E+04 1.14967588E+01 3.98094704E+04    4
OCHCN             T06/04C  2.H  1.N  1.O  1.G   200.000  6000.000 1000.        1
 6.42261995E+00 6.03502826E-03-2.21102350E-06 3.61593143E-10-2.18401729E-14    2
 2.82171279E+03-6.42840578E+00 3.63362859E+00 1.18741728E-02-5.03742673E-06    3
-8.99834820E-10 1.01583787E-12 3.74108769E+03 8.57237760E+00 5.30641974E+03    4
NCCO              T06/04C  2.H  0.N  1.O  1.G   200.000  6000.000 1000.        1
 6.42261995E+00 6.03502826E-03-2.21102350E-06 3.61593143E-10-2.18401729E-14    2
 2.82171279E+03-6.42840578E+00 3.63362859E+00 1.18741728E-02-5.03742673E-06    3
-8.99834820E-10 1.01583787E-12 3.74108769E+03 8.57237760E+00 5.30641974E+03    4
OCH2CN            dummy C  2.H  2.N  1.O  1.G   200.000  6000.000 1000.        1 
 6.42261995E+00 6.03502826E-03-2.21102350E-06 3.61593143E-10-2.18401729E-14    2
 2.82171279E+03-6.42840578E+00 3.63362859E+00 1.18741728E-02-5.03742673E-06    3
-8.99834820E-10 1.01583787E-12 3.74108769E+03 8.57237760E+00 5.30641974E+03    4
NCCH2CN           dummy C  3.H  2.N  2.O  0.G   200.000  6000.000 1000.        1 
 6.42261995E+00 6.03502826E-03-2.21102350E-06 3.61593143E-10-2.18401729E-14    2
 2.82171279E+03-6.42840578E+00 3.63362859E+00 1.18741728E-02-5.03742673E-06    3
-8.99834820E-10 1.01583787E-12 3.74108769E+03 8.57237760E+00 5.30641974E+03    4
CH3NHCH3          1104  C   2H   7N   1O   0G   298.150  3000.000 1000.00      1
 2.13913083E+00 2.68643078E-02-1.28763453E-05 2.99663495E-09-2.74772023E-13    2
-4.17331872E+03 1.29759199E+01 1.22882380E+00 2.60430675E-02-4.95078244E-06    3
-6.74954202E-09 3.27738931E-12-3.76813390E+03 1.84832422E+01                   4
CH3NHCH2          1104  C   2H   6N   1O   0G   298.150  3000.000 1000.00      1
 3.95751097E+00 2.09452232E-02-9.75570653E-06 2.21626118E-09-1.99156129E-13    2
 1.60587518E+04 4.96297406E+00 1.71401860E+00 2.75573004E-02-1.61309839E-05    3
 4.10455384E-09-8.07562261E-14 1.66255449E+04 1.63770009E+01                   4
CH3NCH3           1104  C   2H   6N   1O   0G   298.150  3000.000 1000.00      1
 1.54968373E+00 2.47836253E-02-1.20302906E-05 2.81641066E-09-2.58540173E-13    2
 1.73453147E+04 1.93447983E+01 3.61164557E+00 9.06653308E-03 2.27492150E-05    3
-2.78391712E-08 9.27266651E-12 1.73063845E+04 1.12643356E+01                   4
CH3NCH2           1104  C   2H   5N   1O   0G   298.150  3000.000 1000.00      1
 1.74096270E+00 2.20935014E-02-1.09102093E-05 2.60523608E-09-2.44224882E-13    2
 7.19229187E+03 1.52596427E+01 2.12431227E+00 1.61641640E-02 4.57770566E-06    3
-1.21159798E-08 4.53506389E-12 7.33541892E+03 1.45091874E+01                   4
CH3NCH            1106  C   2H   4N   1O   0G   298.150  3000.000 1000.00      1
 3.29670257E+00 1.69750507E-02-8.65108533E-06 2.12635860E-09-2.04492818E-13    2
 2.51028107E+04 8.60277030E+00 2.23655533E+00 1.58044545E-02 1.22158661E-06    3
-9.86660781E-09 4.14654507E-12 2.55853994E+04 1.50701642E+01                   4
CH2NCH2           1104  C   2H   4N   1O   0G   298.150  3000.000 1000.00      1
 3.32004739E+00 1.85256567E-02-9.56913297E-06 2.33791748E-09-2.22816553E-13    2
 2.51357839E+04 6.51880960E+00 8.69061323E-01 2.52857715E-02-1.51435611E-05    3
 3.01037347E-09 3.70026806E-13 2.57781726E+04 1.91043579E+01                   4
tHNNH        pw   210418C   0H   2N   2O   0G   298.000  3000.000 1000.00      1
 1.90331153E+00 8.56115359E-03-3.95855194E-06 8.78338614E-10-7.60918709E-14    2
 2.30999238E+04 1.29282804E+01 3.88929213E+00-3.21000860E-03 1.94390510E-05    3
-1.85473031E-08 5.73712849E-12 2.28940896E+04 4.30388193E+00                   4
cHNNH        pw   210418C   0H   2N   2O   0G   298.000  3000.000 1000.00      1
 1.79734239E+00 8.59099031E-03-3.94913340E-06 8.73225938E-10-7.54854178E-14    2
 2.57542095E+04 1.35729570E+01 3.99834419E+00-3.85016242E-03 2.01683140E-05    3
-1.88422179E-08 5.76266192E-12 2.54958664E+04 3.86368201E+00                   4
CH3OCH3           103190C   2H   6O   1     G  0300.00   4000.00  1500.00      1
 0.01228100E+03 0.06711031E-01-0.04726871E-05-0.03636409E-08 0.06084545E-12    2
-0.02839743E+06-0.04434692E+03 0.01245246E+02 0.02381198E+00-0.08266949E-04    3
 0.03068452E-08 0.01909248E-11-0.02335996E+06 0.01855817E+03                   4
C4H2              121686C   4H   2          G  0300.00   5000.00  1000.00      1
 0.09031407E+02 0.06047253E-01-0.01948789E-04 0.02754863E-08-0.01385608E-12    2
 0.05294736E+06-0.02385068E+03 0.04005192E+02 0.01981000E+00-0.09865877E-04    3
-0.06635158E-07 0.06077413E-10 0.05424065E+06 0.01845737E+02                   4
CH3OCH2            BUR98C   2H   5O   1    0G   300.000  5000.00  1000.00    0 1
 0.65567484E+01 0.12180723E-01-0.40628420E-05 0.59495830E-09-0.31276214E-13    2
-0.40282515E+04-0.81302772E+01 0.35953999E+01 0.13379216E-01 0.53914910E-05    3
-0.10947097E-07 0.38193320E-11-0.27021975E+04 0.92850365E+01-0.10077563E+04    4
CH3OCH2O2  2/ 9/96      C   2H   5O   3    0g   300.000  5000.000 1375.000    31
 1.11499675e+01 1.30183040e-02-4.48788694e-06 7.00356525e-10-4.07763866e-14    2
-2.30945803e+04-2.68391856e+01 5.55570239e+00 2.22494741e-02-9.19711287e-06    3
 1.28633601e-09 3.80263039e-14-2.06491921e+04 4.76678248e+00                   4
CH3OCH2O   2/ 9/96      C   2H   5O   2    0g   300.000  5000.000 2012.000    21
 8.60261845e+00 1.35772195e-02-4.84661602e-06 7.77766193e-10-4.62633624e-14    2
-2.13762444e+04-1.75775023e+01 3.25889339e+00 2.22146359e-02-7.78556340e-06    3
-2.41484158e-10 4.51914496e-13-1.92377212e+04 1.23680069e+01                   4
CH3OCH2O2H 2/ 9/96      C   2H   6O   3    0g   300.000  5000.000 1376.000    41
 1.36382264e+01 1.31289239e-02-4.55097966e-06 7.13015010e-10-4.16339047e-14    2
-4.23746835e+04-4.19646667e+01 4.52847646e+00 3.13572150e-02-1.77427649e-05    3
 4.77929629e-09-4.84934967e-13-3.88469837e+04 8.14330956e+00                   4
CH2OCH2O2H 2/ 9/96      C   2H   5O   3    0g   300.000  5000.000 1378.000    41
 1.37932706e+01 1.04654118e-02-3.63525058e-06 5.70349634e-10-3.33365941e-14    2
-1.91739961e+04-4.04313165e+01 5.87688785e+00 2.77992417e-02-1.84015506e-05    3
 6.50534699e-09-9.92887474e-13-1.62397073e+04 2.61345098e+00                   4
O2CH2OCH2O2H 2/ 9/96    C   2H   5O   5    0g   300.000  5000.000 1379.000    51
 1.65960757e+01 1.28062409e-02-4.45231651e-06 6.98771958e-10-4.08463747e-14    2
-3.93025864e+04-4.84543173e+01 8.75711277e+00 2.87865971e-02-1.68995288e-05    3
 5.25111595e-09-7.22645683e-13-3.62423294e+04-5.35032052e+00                   4
HO2CH2OCHO  2/ 9/96     C   2H   4O   4    0g   300.000  5000.000 2029.000    41
 1.41726634e+01 1.12236409e-02-4.18651706e-06 6.90799387e-10-4.18623949e-14    2
-6.26963086e+04-4.06060095e+01 6.24671417e+00 2.69159344e-02-1.42103749e-05    3
 2.78049038e-09-4.79239688e-14-5.98184294e+04 2.75334732e+00                   4
OCH2OCHO   2/ 9/96      C   2H   3O   3    0g   300.000  5000.000 1475.000    21
 1.20233916e+01 8.11262659e-03-2.91356462e-06 4.67340384e-10-2.77375525e-14    2
-4.33647231e+04-3.33691809e+01 5.19690837e+00 1.58839723e-02 3.53540547e-07    3
-6.10456923e-09 1.94661801e-12-4.02242792e+04 6.11645828e+00                   4
CH3NO2      20/7  BC/HayC   1H   3N   1O   2G   300.000  5000.000 1382.000    11
 8.72014253E+00 8.11309854E-03-2.76506790E-06 4.28829095E-10-2.48790128E-14    2
-1.30877043E+04-2.13459929E+01 3.20022130E-01 2.69232853E-02-1.83341490E-05    3
 6.05439145E-09-7.67388810E-13-1.01250836E+04 2.39974396E+01                   4
C2H5CO    burcat  T 9/92C   3H   5O   1    0G   298.150  5000.000 1000.00      1
 0.30445698E+01 0.23236429E-01-0.86317936E-05 0.14799550E-08-0.96860829E-13    2
-0.61787211E+04 0.13122302E+02 0.67368294E+01-0.26945299E-02 0.49927017E-04    3
-0.50025808E-07 0.15011503E-10-0.65703366E+04-0.23398732E+01-0.43321855E+04    4
CH3O2             BUR95 H   3C   1O   2    0G   200.000  6000.000  1000.000  0 1
 0.66812963E 01 0.80057271E-02-0.27188507E-05 0.40631365E-09-0.21927725E-13    2
 0.52621851E 03-0.99423847E 01 0.20986490E 01 0.15786357E-01 0.75683261E-07    3
-0.11274587E-07 0.56665133E-11 0.20695879E 04 0.15007068E 02 0.33715510E+04    4
CH3O2H     7/13/98 thermC   1H   4O   2    0G   300.000  5000.000 1390.000     1
 8.43117091e+00 8.06817909e-03-2.77094921e-06 4.31332243e-10-2.50692146e-14    2
-1.96678771e+04-1.91170629e+01 3.23442817e+00 1.90129767e-02-1.13386287e-05    3
 3.40306653e-09-4.11830222e-13-1.77197926e+04 9.25623949e+00                   4
CH3HCO            120186C   2O   1H   4     G  0300.00   5000.00  1000.00      1
 0.05868650E+02 0.01079424E+00-0.03645530E-04 0.05412912E-08-0.02896844E-12    2
-0.02264569E+06-0.06012946E+02 0.02505695E+02 0.01336991E+00 0.04671953E-04    3
-0.01128140E-06 0.04263566E-10-0.02124589E+06 0.01335089E+03                   4
CH3OCHO   11/28/99      C   2H   4O   2    0g   300.000  5000.000 1686.000     1
 8.69123518e+00 1.15503122e-02-4.27782486e-06 7.02533059e-10-4.24333552e-14    2
-4.64364769e+04-1.89301478e+01 3.08839783e+00 2.03760048e-02-6.84777040e-06    3
-7.28186203e-10 5.62130216e-13-4.41855167e+04 1.25364719e+01                   4
CH3OCH2OH  2/ 9/96 THERMC   2H   6O   2    0G   300.000  5000.000 2014.000    31
 8.70981570e+00 1.53602372e-02-5.41003788e-06 8.60573446e-10-5.08819752e-14    2
-4.76607115e+04-1.80226702e+01 3.15851876e+00 2.44325751e-02-8.66984784e-06    3
-5.93319328e-11 4.36400003e-13-4.54488899e+04 1.30511235e+01                   4
H2CNO2            103190C   1H   2N   1O   2G  0300.00   4000.00  1500.00      1
 0.01127481E+03 0.02584711E-01-0.03934331E-05-0.05614969E-09 0.01392400E-12    2
 0.01360470E+06-0.03461951E+03 0.01165696E+02 0.02890490E+00-0.02817663E-03    3
 0.01387569E-06-0.02727595E-10 0.01694546E+06 0.01888293E+03                   4
HOCH2OCO   8/31/99 THERMC   2H   3O   3    0G   300.000  5000.000 1603.000    31
 1.13737391E+01 8.17663898E-03-2.92034021E-06 4.66695616E-10-2.76276823E-14    2
-4.65575743E+04-2.86035265E+01 6.08180801E+00 1.28768359E-02 2.04419418E-06    3
-6.10154921E-09 1.79820559E-12-4.39526183E+04 2.54054449E+00                   4
CH3OCH2OCH3             C   3H   8O   2    0G   200.000  6000.000              1
 8.95642008E+00 2.30964860E-02-8.31918887E-06 1.33721431E-09-7.96344608E-14    2
-4.60512444E+04-1.76089627E+01 6.78227799E+00 7.94775082E-03 5.06843864E-05    3
-6.50264081E-08 2.46032899E-11-4.43162724E+04-9.93097382E-01-4.16099797E+04    4
CH3OCHOCH3              C   3H   7O   2    0G   200.000  6000.000              1
-1.04300000E+01 0.14980000E+00-0.00037360E+00 4.62900000E-07-2.10100000E-10    2
-1.89130000E+04 7.40500000E+01-1.04300000E+01 0.14980000E+00-0.00037360E+00    3
 4.62900000E-07-2.10100000E-10-1.89130000E+04 7.40500000E+01                   4
CH3OCH2OCH2             C   3H   7O   2    0G   200.000  6000.000              1
-2.78400000E+00 0.08432000E+00-0.00016320E+00 1.80300000E-07-7.56700000E-11    2
-1.83150000E+04 4.19400000E+01-2.78400000E+00 0.08432000E+00-0.00016320E+00    3
 1.80300000E-07-7.56700000E-11-1.83150000E+04 4.19400000E+01                   4
CH3OCH2OCH3             C   3H   8O   2    0G   200.000  6000.000              1
 8.95642008E+00 2.30964860E-02-8.31918887E-06 1.33721431E-09-7.96344608E-14    2
-4.60512444E+04-1.76089627E+01 6.78227799E+00 7.94775082E-03 5.06843864E-05    3
-6.50264081E-08 2.46032899E-11-4.43162724E+04-9.93097382E-01-4.16099797E+04    4
CH3OCH2OCH2O2          0C   3H   7O   4     G   300.00   1500.00  1500.00      1 
 1.76839112E+00 6.34329528E-02-5.96901253E-05 3.03232446E-08-6.32813427E-12    2
-3.81845221E+04 2.30455662E+01 1.76839112E+00 6.34329528E-02-5.96901253E-05    3
 3.03232446E-08-6.32813427E-12-3.81845221E+04 2.30455662E+01                   4
CH3OCHOCH2O2H          0C   3H   7O   4     G   300.00   1500.00  1500.00      1 
 9.18817186E-01 7.22343875E-02-7.15373359E-05 3.59944206E-08-7.20771251E-12    2
-3.39142468E+04 2.44079720E+01 9.18817186E-01 7.22343875E-02-7.15373359E-05    3
 3.59944206E-08-7.20771251E-12-3.39142468E+04 2.44079720E+01                   4
CH3OCOOHOCH3            H 7  C 3  O 4       G   3.0E+02   1.5E+03 1.5E+03      1
 5.44095104E+00 4.29757346E-02-2.46373457E-05 5.02316758E-09 2.28549450E-13    2
-4.05934499E+04 7.50897674E+00 5.44095104E+00 4.29757346E-02-2.46373457E-05    3
 5.02316758E-09 2.28549450E-13-4.05934499E+04 7.50897674E+00                   4
CH2OCOOH2OCH3           H 7  C 3  O 4       G   3.0E+02   1.5E+03 1.5E+03      1
 2.69153438E+00 7.08025845E-02-7.68509665E-05 4.26442992E-08-9.30243647E-12    2
-3.53232109E+04 1.63323234E+01 2.69153438E+00 7.08025845E-02-7.68509665E-05    3
 4.26442992E-08-9.30243647E-12-3.53232109E+04 1.63323234E+01                   4
CH3OCOOH2OCH2O2         H 7  C 3  O 6       G   3.0E+02   1.5E+03 1.5E+03      1
 4.99994053E+00 6.15247531E-02-3.90369044E-05 7.25156298E-09 1.04649124E-12    2
-5.41936910E+04 7.23595420E+00 4.99994053E+00 6.15247531E-02-3.90369044E-05    3
 7.25156298E-09 1.04649124E-12-5.41936910E+04 7.23595420E+00                   4
HOOCH2OCOOCH3           H 6  C 3  O 5       G   3.0E+02   1.5E+03 1.5E+03      1
-5.39434124E+00 1.13826175E-01-1.41622744E-04 8.53217551E-08-1.97850646E-11    2
-8.20065070E+04 5.04124662E+01-5.39434124E+00 1.13826175E-01-1.41622744E-04    3
 8.53217551E-08-1.97850646E-11-8.20065070E+04 5.04124662E+01                   4
OCH2OCOOCH3             H 5  C 3  O 4       G   3.0E+02   1.5E+03 1.5E+03      1
 4.96326916E-01 5.16644821E-02-3.52038589E-05 9.61761996E-09-4.30092211E-13    2
-6.41877444E+04 2.94737027E+01 4.96326916E-01 5.16644821E-02-3.52038589E-05    3
 9.61761996E-09-4.30092211E-13-6.41877444E+04 2.94737027E+01                   4
HOCOOCH3                H 4  C 2  O 3       G   3.0E+02   1.5E+03 1.5E+03      1
 9.40160721E-01 3.76279675E-02-2.67074954E-05 8.21764041E-09-7.12705490E-13    2
-7.29443803E+04 2.31872443E+01 9.40160721E-01 3.76279675E-02-2.67074954E-05    3
 8.21764041E-09-7.12705490E-13-7.29443803E+04 2.31872443E+01                   4
C3H7O4r_2               H 7  C 3  O 4       G   3.0E+02   1.5E+03 1.5E+03      1
 2.69153438E+00 7.08025845E-02-7.68509665E-05 4.26442992E-08-9.30243647E-12    2
-3.53232109E+04 1.63323234E+01 2.69153438E+00 7.08025845E-02-7.68509665E-05    3
 4.26442992E-08-9.30243647E-12-3.53232109E+04 1.63323234E+01                   4
C3H7O6r                 H 7  C 3  O 6       G   3.0E+02   1.5E+03 1.5E+03      1
 4.99994053E+00 6.15247531E-02-3.90369044E-05 7.25156298E-09 1.04649124E-12    2
-5.41936910E+04 7.23595420E+00 4.99994053E+00 6.15247531E-02-3.90369044E-05    3
 7.25156298E-09 1.04649124E-12-5.41936910E+04 7.23595420E+00                   4
C3H7O6r_6               H 7  C 3  O 6       G   3.0E+02   1.5E+03 1.5E+03      1
-2.95221878E+00 1.06000240E-01-1.13749951E-04 5.87957780E-08-1.17069425E-11    2
-5.33110881E+04 4.24978573E+01-2.95221878E+00 1.06000240E-01-1.13749951E-04    3
 5.87957780E-08-1.17069425E-11-5.33110881E+04 4.24978573E+01                   4
C3H7O6r_7               H 7  C 3  O 6       G   3.0E+02   1.5E+03 1.5E+03      1
-2.95221878E+00 1.06000240E-01-1.13749951E-04 5.87957780E-08-1.17069425E-11    2
-5.33110881E+04 4.24978573E+01-2.95221878E+00 1.06000240E-01-1.13749951E-04    3
 5.87957780E-08-1.17069425E-11-5.33110881E+04 4.24978573E+01                   4
C3H6O3_1                H 6  C 3  O 3       G   3.0E+02   1.5E+03 1.5E+03      1
-4.17909762E+00 6.76344210E-02-5.97490153E-05 2.60128674E-08-4.35838817E-12    2
-4.99757276E+04 4.62602857E+01-4.17909762E+00 6.76344210E-02-5.97490153E-05    3
 2.60128674E-08-4.35838817E-12-4.99757276E+04 4.62602857E+01                   4
C3H6O3_2                H 6  C 3  O 3       G   3.0E+02   1.5E+03 1.5E+03      1
-4.68523494E+00 7.78836783E-02-7.98642799E-05 4.09714755E-08-8.27263073E-12    2
-6.43415637E+04 4.80955147E+01-4.68523494E+00 7.78836783E-02-7.98642799E-05    3
 4.09714755E-08-8.27263073E-12-6.43415637E+04 4.80955147E+01                   4
tHNNH        pw   210418C   0H   2N   2O   0G   298.000  3000.000 1000.00      1
 1.90331153E+00 8.56115359E-03-3.95855194E-06 8.78338614E-10-7.60918709E-14    2
 2.30999238E+04 1.29282804E+01 3.88929213E+00-3.21000860E-03 1.94390510E-05    3
-1.85473031E-08 5.73712849E-12 2.28940896E+04 4.30388193E+00                   4
cHNNH        pw   210418C   0H   2N   2O   0G   298.000  3000.000 1000.00      1
 1.79734239E+00 8.59099031E-03-3.94913340E-06 8.73225938E-10-7.54854178E-14    2
 2.57542095E+04 1.35729570E+01 3.99834419E+00-3.85016242E-03 2.01683140E-05    3
-1.88422179E-08 5.76266192E-12 2.54958664E+04 3.86368201E+00                   4
CH3OCO    11/28/99      C   2H   3O   2    0g   300.000  5000.000 1601.000     1
 9.73659803e+00 7.42432713e-03-2.65641779e-06 4.25031143e-10-2.51824924e-14    2
-2.35512450e+04-2.37360013e+01 4.16215406e+00 1.38037511e-02-3.08486109e-07    3
-4.56430814e-09 1.46909632e-12-2.09627030e+04 8.54235619e+00                   4
CH2OCHO   11/28/99      C   2H   3O   2    0g   300.000  5000.000 2018.000     1
 8.44397265e+00 8.81405857e-03-3.23029618e-06 5.26923491e-10-3.16806839e-14    2
-2.17663179e+04-1.50534594e+01 3.22498899e+00 1.90239604e-02-9.55384264e-06    3
 1.70721984e-09 8.54934709e-15-1.98639523e+04 1.35344729e+01                   4
CH3OCOO2H               C   2H   4O   4    0G   200.000  6000.000              1
 4.02700000E+00 0.04233000E+00-0.00006416E+00 7.47900000E-08-3.69800000E-11    2
-5.56270000E+04 9.96500000E+00 4.02700000E+00 0.04233000E+00-0.00006416E+00    3
 7.47900000E-08-3.69800000E-11-5.56270000E+04 9.96500000E+00                   4
CH3OCOO                 C   2H   3O   3    0G   200.000  6000.000              1
-1.10100000E+02 1.02600000E+00-0.00318400E+00 0.00004234E-01-2.01900000E-09    2
-3.51210000E+04 4.69000000E+02-1.10100000E+02 1.02600000E+00-0.00318400E+00    3
 0.00004234E-01-2.01900000E-09-3.51210000E+04 4.69000000E+02                   4
CH3OCOOO                C   2H   3O   4    0G   200.000  6000.000              1
 3.81600000E+00 0.02864000E+00 0.00002059E-01-4.01700000E-08 2.86600000E-11    2
-3.61170000E+04 1.30700000E+01 3.81600000E+00 0.02864000E+00 0.00002059E-01    3
-4.01700000E-08 2.86600000E-11-3.61170000E+04 1.30700000E+01                   4
OOCH2OCHO               C   2H   3O   4    0G   200.000  6000.000              1 
 6.14500000E+00 0.02483000E+00-0.00001695E+00 1.30200000E-08-7.01600000E-12    2
-3.25520000E+04 2.34200000E+00 6.14500000E+00 0.02483000E+00-0.00001695E+00    3
 1.30200000E-08-7.01600000E-12-3.25520000E+04 2.34200000E+00                   4
HOOCH2OCO               C   2H   3O   4    0G   200.000  6000.000              1 
 6.14500000E+00 0.02483000E+00-0.00001695E+00 1.30200000E-08-7.01600000E-12    2
-3.25520000E+04 2.34200000E+00 6.14500000E+00 0.02483000E+00-0.00001695E+00    3
 1.30200000E-08-7.01600000E-12-3.25520000E+04 2.34200000E+00                   4
CH2OCOOOH               C   2H   3O   4    0G   200.000  6000.000              1
 3.35000000E+00 0.03687000E+00-0.00003217E+00 1.23600000E-08-3.00700000E-13    2
-3.76210000E+04 1.64400000E+01 3.35000000E+00 0.03687000E+00-0.00003217E+00    3
 1.23600000E-08-3.00700000E-13-3.76210000E+04 1.64400000E+01                   4
OCH2O2H                 C   1H   3O   3    0G   200.000  6000.000              1
 2.84600000E+00 0.03465000E+00-0.00007008E+00 9.11100000E-08-4.56000000E-11    2
-1.33590000E+04 1.28000000E+01 2.84600000E+00 0.03465000E+00-0.00007008E+00    3
 9.11100000E-08-4.56000000E-11-1.33590000E+04 1.28000000E+01                   4
OCH2OCO dummy           C   2H   2O   3    0G   200.000  6000.000              1
 2.84600000E+00 0.03465000E+00-0.00007008E+00 9.11100000E-08-4.56000000E-11    2
-1.33590000E+04 1.28000000E+01 2.84600000E+00 0.03465000E+00-0.00007008E+00    3
 9.11100000E-08-4.56000000E-11-1.33590000E+04 1.28000000E+01                   4
OOCH2OCOOOH             C   2H   3O   6    0G   200.000  6000.000              1
 2.45700000E+00 0.07077000E+00-0.00011600E+00 1.15500000E-07-4.85100000E-11    2
-5.02380000E+04 2.00100000E+01 2.45700000E+00 0.07077000E+00-0.00011600E+00    3
 1.15500000E-07-4.85100000E-11-5.02380000E+04 2.00100000E+01                   4
HOOCH2OCOOO             C   2H   3O   6    0G   200.000  6000.000              1
 2.45700000E+00 0.07077000E+00-0.00011600E+00 1.15500000E-07-4.85100000E-11    2
-5.02380000E+04 2.00100000E+01 2.45700000E+00 0.07077000E+00-0.00011600E+00    3
 1.15500000E-07-4.85100000E-11-5.02380000E+04 2.00100000E+01                   4
OCHOCOOOH dummy         C   2H   2O   5    0G   200.000  6000.000              1
 2.45700000E+00 0.07077000E+00-0.00011600E+00 1.15500000E-07-4.85100000E-11    2
-5.02380000E+04 2.00100000E+01 2.45700000E+00 0.07077000E+00-0.00011600E+00    3
 1.15500000E-07-4.85100000E-11-5.02380000E+04 2.00100000E+01                   4
CHOOCO    11/28/99      C   2H   1O   3    0g   300.000  5000.000 1400.000     1
 1.13111696e+01 3.41167336e-03-1.24322295e-06 2.01350134e-10-1.20310784e-14    2
-3.66759553e+04-3.07533656e+01 2.78875605e+00 2.44800708e-02-2.08392263e-05    3
 8.32687865e-09-1.27754638e-12-3.39103033e+04 1.44765150e+01                   4
CH3OCH2OCH2NH2          C   3H   9N   1O   2G   100.000  5000.000  969.95      1
 1.74723984E+01 1.92684465E-02-6.59252969E-06 1.21506536E-09-8.92606800E-14    2
-4.85670007E+04-6.50959042E+01 9.07714433E-01 5.37663035E-02-7.65084093E-06    3
-3.39985306E-08 1.82504635E-11-4.37630132E+04 2.25131193E+01                   4
CH2OCH2OCH2NH2          C   3H   8N   1O   2G   100.000  5000.000  954.51      1
 1.93940996E+01 1.35474299E-02-3.92258153E-06 7.09356638E-10-5.45380606E-14    2
-2.63646521E+04-7.37982670E+01 8.18720625E-01 5.50561411E-02-1.20544988E-05    3
-3.34909842E-08 1.93482257E-11-2.11634136E+04 2.36226194E+01                   4
CH3OCHOCH2NH2           C   3H   8N   1O   2G   100.000  5000.000  858.23      1
 7.97971496E+00 3.40133789E-02-1.58443759E-05 3.05994722E-09-2.15748836E-13    2
-2.22227882E+04-1.03640966E+01 1.23408644E+00 6.54529575E-02-7.07936904E-05    3
 4.57439681E-08-1.26494274E-11-2.10649227E+04 2.11483999E+01                   4
CH3OCH2OCHNH2           C   3H   8N   1O   2G   100.000  5000.000  970.38      1
 1.59963932E+01 1.83414888E-02-6.26367482E-06 1.11964224E-09-7.97346824E-14    2
-2.91223851E+04-5.52619341E+01 9.94944154E-01 5.53162235E-02-2.49864320E-05    3
-1.24210328E-08 1.02111058E-11-2.50403785E+04 2.26919021E+01                   4
CH3OCH2OCH2NH           C   3H   8N   1O   2G   100.000  5000.000  962.68      1
 1.85634360E+01 1.51744326E-02-4.85700772E-06 8.99431505E-10-6.80390267E-14    2
-2.44934694E+04-7.01478686E+01 9.07278539E-01 5.34049461E-02-9.68540119E-06    3
-3.36649385E-08 1.87523746E-11-1.94660758E+04 2.28166013E+01                   4
CH3OCH2ONH2             C   2H   7N   1O   2G   100.000  5000.000  956.26      1
 1.49519640E+01 1.30912952E-02-4.04938739E-06 7.18830943E-10-5.27763347E-14    2
-2.89897154E+04-5.15075695E+01 1.54104264E+00 4.34340880E-02-1.12466137E-05    3
-2.24279164E-08 1.33617317E-11-2.52473035E+04 1.87495958E+01                   4
!**************
CH2OCH2NH2        201107C   2H   6N   1O   1G   298.150  3000.000 1000.00      1 ! PM 20/11
 7.10091070E+00 2.18231763E-02-1.09502003E-05 2.66853577E-09-2.55605856E-13    2
-1.78764369E+03-1.02057681E+01 1.32076866E+00 3.83516427E-02-2.58547473E-05    3
 6.01279873E-09 5.56353835E-13-3.02010198E+02 1.93281014E+01                   4
CH3OCH2NH2        201107C   2H   7N   1O   1G   298.150  3000.000 1000.00      1 ! PM 20/11
 3.62947749E+00 2.88943997E-02-1.39589272E-05 3.28449753E-09-3.05345913E-13    2
-2.35738889E+04 7.50760481E+00 2.29655306E+00 2.65473756E-02 1.07969177E-06    3
-1.44199703E-08 6.04045152E-12-2.29233679E+04 1.58578752E+01                   4
!
END
!
 REACTIONS
!
! *****************************************************************************
!    H2/O2 subset                                                             *
! *****************************************************************************
!
H+O2=O+OH                            1.0E14   0.000   15286 !
! Hong et al., Proc. Comb. Inst. 33:309-316 (2011)
!
O+H2=OH+H                            3.8E12   0.000    7948 ! 
 DUPLICATE                                                  !
O+H2=OH+H                            8.8E14   0.000   19175 ! 
 DUPLICATE                                                  !
! Baulch DL Bowman CT Cobos CJ Cox RA Just Th Kerr JA Pilling MJ Stocker D Troe J Tsang W Walker RW Warnatz J JPCRD 34:757-1397 2005
!
OH+H2=H+H2O                          2.2E08   1.510    3430 ! 
! Michael and Sutherland, J. Phys. Chem. 92:3853 (1988)
!
!OH+OH=O+H2O                          1.4E07   1.689   -1167 !
! DUPLICATE
!OH+OH=O+H2O                         -2.7E10   0.567       0 !
! DUPLICATE
OH+OH=O+H2O                          2.0E07   1.651     631 !   
 DUPLICATE
OH+OH=O+H2O                          2.6E11  -0.057    -827 ! 
 DUPLICATE
! HH: Refitted (400-3000 K) for better stability of the solvers (avoiding negative 'A') 16-04-08
!
H2+M=H+H+M                           4.6E19  -1.400  104380 !
 H2/2.5/ H2O/12/ CO/1.9/ CO2/3.8/ AR/0/ 
! aparece en "Reactions of hydrazine with the amidogen radical and atomic hydrogen" Gao, Alecu, Hashemi, Glarborg, Marshall
H2+AR=H+H+AR                         5.8E18  -1.100  104380 !
! Tsang and Hampson, J. Phys. Chem. Ref. Data, 15:1087 (1986) 
! Aparece en "Reactions of hydrazine with the amidogen radical and atomic hydrogen" Gao, Alecu, Hashemi, Glarborg, Marshall
!
H+O+M=OH+M                           4.7E18  -1.000       0 !
 H2/2.5/  H2O/12/ AR/0.75/ CO/1.9/  CO2/3.8/
! Tsang and Hampson, J. Phys. Chem. Ref. Data, 15:1087 (1986) 
!
O+O+M=O2+M                           1.9E13   0.000   -1788 ! 
 H2/2.5/ H2O/12/ AR/0/ CO/1.9/ CO2/3.8/
! Tsang W Hampson RF JPCRD 15:1087 1986
!
H2O+M = H+OH+M                       6.1E27  -3.322  120790 !
 H2/3/ H2O/0/ N2/2/ O2/1.5/ CO/1.9/ CO2/3.8/
! Srinivasan and Michael, Int. J. Chem. Kinetic. 38 (2006)
! Rate constant is for Ar with efficiencies from Michael et al., J. Phys. Chem. A, 106 (2002)
! Efficiencies for CO and CO2 taken from Li et al., Int. J. Chem. Kinet. 36:566-575 (2004)
H2O+H2O = H+OH+H2O                   1.0E26  -2.440  120180 !
! Srinivasan and Michael, Int. J. Chem. Kinetic. 38 (2006)
!                        !   
!=================================================================================
! MAIN BATH GAS IS N2 (comment this reaction otherwise)
!
!H+O2(+M)=HO2(+M)                     4.7E12   0.440       0 !
! LOW/6.366E20 -1.72  5.248E02/
! TROE/0.5  1E-30  1E30/
! H2/2/ H2O/14/ O2/0.78/ CO/1.9/ CO2/3.8/ AR/0.67/ 
!=================================================================================
! MAIN BATH GAS IS AR (comment this reaction otherwise)
!
H+O2(+M)=HO2(+M)                     4.7E12   0.440       0 !
 LOW/9.042E19 -1.50  4.922E02/
 TROE/0.5 1E-30  1E30/
 H2/3/ H2O/21/ O2/1.1/ CO/2.7/ CO2/5.4/ N2/1.5/
!=================================================================================
! High-pressure limit from Troe, Proc. Comb. Inst. 28:1463-1469 (2000)
! Low-pressure  limit from Michael et al., J. Phys. Chem. A 106:5297-5313
! Centering factors from Fernandes et al., Phys. Chem. Chem. Phys. 10:4313-4321 (2008)
!
HO2+H=H2+O2                          2.8E06   2.090   -1451 !
! Michael et al., Proc. Comb. Inst. 28:1471 (2000)                   
! Scaled by 0.75 Burke et al. (2012)
! 
HO2+H=OH+OH                          7.1E13   0.000     295 !
! Mueller et al., Int. J. Chem. Kinetic. 31:113 (1999) 
!
HO2+H=H2O+O                          1.4E12   0.000       0 ! 
! Baulch DL Bowman CT Cobos CJ Cox RA Just Th Kerr JA Pilling MJ Stocker D Troe J Tsang W Walker RW Warnatz J JPCRD 34:757-1397 2005
!
HO2+O=O2+OH                          2.9E10   1.000    -724 !
! Fernandez-Ramos and Varandas, J. Phys. Chem. A 106:4077-4083 (2002)
! Scaled by 0.60 by Burke et al. 2012
!
HO2+OH = H2O+O2                      1.9E20  -2.490     584 !
 DUPLICATE
HO2+OH = H2O+O2                      1.2E09   1.240   -1310 !
 DUPLICATE
!
HO2+HO2=H2O2+O2                      1.9E-2   4.120  -4960 !
!HO2+HO2=H2O2+O2                                 4.220E+14    0.00   1.198E+04 ! Baulch 2005 cited Hippler 1990 error (+/-0.15; 550-800 K)-error (+/-0.4; 1250 K) 550-1250 K
! DUPLICATE                                                                     ! 
! HO2+HO2=H2O2+O2                                 1.320E+11    0.00  -1.630E+03 ! Hong 2011
! DUPLICATE                                                                     !
!2HO2=H2O2+O2    1.9E11 0.0 -1.408E3
!    DUP
!2HO2=H2O2+O2    1.0E14 0.0 1.1034E4
!    DUP
! S.J. Klippenstein, R. Sivaramakrishnan, U. Burke, K. P. Somers, H. J. Curran, L. Cai, H. Pitsch, M. Pelucchi, T. Faravelli, P. Glarborg, 
!
HO2+HO2=O2+OH+OH                     6.4E17  -1.540   8540 ! #
! S.J. Klippenstein, R. Sivaramakrishnan, U. Burke, K. P. Somers, H. J. Curran, L. Cai, H. Pitsch, M. Pelucchi, T. Faravelli, P. Glarborg, 
!
H2O2(+M) = OH+OH(+M)                 2.0E12   0.900   48749 ! 
 LOW/                                2.5E24  -2.300   48749/
 TROE/0.43 1E-30 1E30/
 AR/1/ H2O/7.5/ CO2/1.6/ N2/1.5/ O2/1.2/ H2O2/7.7/ H2/3.7/ CO/2.8/
!H2O2(+M)<=>2OH(+M)                            2.9510e+14  0.000  4.843e+04
!CO/1.9/  CO2/3.8/  H2/2.5/  H2O/12.0/
!LOW / 1.202000E+17  0.000  4.55e+04 /
!TROE / 0.5  1e-30  1.0000000000000002e+30  0.0 /
!H2O2(+M)=OH+OH(+M)                              2.000E+12    0.90   4.877E+04 ! Troe, Combustion and Flame 158 (2011) 594-601. 
! LOW /3.660E+24   -2.3   4.877E+04 /                                           !
! TROE /0.43   1E-30   1E+30/                                                   !
! H2O/5.1/H2O2/5.2/H2/2.5/O2/0.79/N2/1.0/AR/0.68/HE/0.44/CO2/1.06/CO/0.53/      !
! Troe, Combust. Flame 158:594-601 (2011)
! Efficiencies for H2 and CO taken from Li et al., Int. J. Chem. Kinet. 36:566-575 (2004)
!
H2O2+H=H2O+OH                        2.4E13   0.000    3970 !
! Tsang and Hampson, J. Phys. Chem. Ref. Data, 15:1087 (1986)
!
H2O2+H=HO2+H2                        4.8E13   0.000    7950 !
! Tsang and Hampson, J. Phys. Chem. Ref. Data, 15:1087 (1986)
!
H2O2+O=HO2+OH                        9.6E06   2.000    3970 ! 
! Tsang W Hampson RF JPCRD 15:1087 1986
!
H2O2+OH=HO2+H2O                      1.7E12   0.000     318 !
   DUPLICATE
H2O2+OH=HO2+H2O                      7.6E13   0.000    7270 !
   DUPLICATE
H+O2+H=H2+O2                         8.8E22  -1.835     800 ! #
H+O2+H=OH+OH                         4.0E22  -1.835     800 ! #
H+O2+O=OH+O2                         7.4E22  -1.835     800 ! #
H+O2+OH=H2O+O2                       2.6E22  -1.835     800 ! #
! M. P. Burke and S. J. Klippenstein. Ephemeral collision complexes mediate chemically termolecular transformations 
! that affect system chemistry. Nat. Chem., 9:1078-1082, 2017
!
!
!
! *****************************************************************************
!    CO/CO2 subset                                                            *
! *****************************************************************************
!
CO+O(+M)=CO2(+M)                     1.8E10   0.000    2384 ! 
 LOW  /                              1.4E24  -2.790    4191/                                  ! 
 TROE /1.0 1E-30 1E30 1E30/                                 ! 
 H2/2.5/ H2O/12/ CO/1.9/ CO2/3.8/                           !
! Mueller MA Yetter RA Dryer FL IJCK 31:705 1999
!
CO+OH=CO2+H                          8.7E05   1.730    -685 !
 PLOG/  0.01315                      2.1E05   1.900   -1064/
 PLOG/  0.1315                       2.5E05   1.880   -1043/
 PLOG/  1.315                        8.7E05   1.730    -685/				
 PLOG/ 13.158                        6.8E06   1.480      48/
 PLOG/ 131.58                        2.3E07   1.350     974/
! J.P. Senosiain, S.J. Klippenstein, J.A. Miller, Proc. Combust. Inst. 30 (2005) 945-953.
!
CO+OH=HOCO                           2.0E20  -3.500    1309 !  1.0 atm interpolation - LPL (JPS,SJK,&JAM 30th Symp)
 PLOG/ 0.013158                      1.7E15  -2.680     859/						  
 PLOG/ 0.13158                       5.9E18  -3.350     887/					
 PLOG/ 1.3158	                     2.6E20  -3.500    1309/						      
 PLOG/ 13.158	                     7.1E20  -3.320    1763/					
 PLOG/ 131.58                        1.1E20  -2.780    2056/	
! J.P. Senosiain, S.J. Klippenstein, J.A. Miller, Proc. Combust. Inst. 30 (2005) 945-953.
!
CO+HO2=CO2+OH                        1.6E05   2.180   17943 !
! You X Wang H Goos E Sung C-J Klippenstein SJ JCPA 111:4031-4042 2007
! 
CO+O2=CO2+O                          4.7E12   0.000   60500 ! 
! Bacskay GB Mackie JC JPCA 109:2019-2025 2005
! 
CO+H2O2=HOCO+OH                      3.6E04   2.500   28660 ! 
! P Glarborg P Marshall CPL 475 (2009) 40-43
!
HOCO(+M)=CO2+H(+M)                   8.2E11   0.413   35335 !
 LOW  /                              6.0E26  -3.148   37116 /                               !            
 TROE / 0.39 1.0E-30 1.0E30 /                               ! Fc = 0.39
! DM Golden GP Smith AB McEwen C-L Yu B Eiteneer M Frenklach GL Vaghjiani AR Ravishankara FP Tully J Phys Chem. A 102 (1998) 8598-8606.
!
HOCO+H=CO2+H2                        3.1E17  -1.3475    555 !            
! H.G. Yu, J.S. Francisco, J. Chem. Phys. 128 (2008) 244315.
! P. Marshall, P. Glarborg, Proc. Combust. Inst. 35 (2015) 153-160 (300-1000 K, fit).
!
HOCO+H=CO+H2O                        6.0E15  -0.525    2125 !            
! H.G. Yu, J.S. Francisco, J. Chem. Phys. 128 (2008) 244315.
! P. Marshall, P. Glarborg, Proc. Combust. Inst. 35 (2015) 153-160 (300-1000 K, fit).
!
HOCO+O=CO2+OH                        9.0E12   0.000       0 !            
! H.G. Yu, J.T. Muckerman, J.S. Francisco, J. Chem. Phys. 127 (2007) 094302.
!
HOCO+OH=CO2+H2O                      4.6E12   0.000     -89 ! 
 DUPLICATE                                                  !
HOCO+OH=CO2+H2O                      9.5E06   2.000     -89 ! 
 DUPLICATE                                                  !
! Yu H-G Muckerman JT Francisco JS JPCA 109:5230-5236 2005
!
HOCO+HO2=CO2+H2O2                    4.0E13   0.000       0 ! 
! H.G. Yu, G. Poggi, J.S. Francisco, J.T. Muckerman, J. Chem. Phys. 129 (2008) 214307.
!
HOCO+O2=CO2+HO2                      4.0E09   1.000       0 !      
! H.G. Yu, J.T. Muckerman, J. Phys. Chem. A 110 (2006) 5312-5316.
! P. Marshall, P. Glarborg, Proc. Combust. Inst. 35 (2015) 153-160 (300-1000 K, fit).
!
!
! *****************************************************************************
!    CH2O subset                                                              *
! *****************************************************************************
! 
CH2O(+M)=HCO+H(+M)                   8.0E15   0.000   87726 ! 
 LOW /                               1.3E36  -5.500   93932/        
! Troe J JPCA 109:8320-8328 2005
!
CH2O(+M)=CO+H2(+M)                   3.7E13   0.000   71969 ! 
 LOW /                               4.4E38  -6.100   93932/  
! Troe J JPCA 109:8320-8328 2005 
!
!CH2O+H=HCO+H2                        5.9E03   3.130    1510 ! 
! Wang SK Dames EE Davidson DF Hanson RK, J. Phys. Chem. A  118 10201-10209 2014
! applying prompt HCO dissociation - Labbe et al., J. Phys. Chem. Lett. 2016:
CH2O+H=HCO+H2 	                     1.4E23  -2.355   17519 ! 1 atm
 PLOG/0.04                           7.4E23  -2.732   16379/ 
 PLOG/1	                             1.4E23  -2.355   17519/
 PLOG/10                             7.3E23  -2.665   17634/  
 DUPLICATE                                                  !
CH2O+H=HCO+H2 	                     1.6E15  -0.444    5682 ! 1 atm
 PLOG/0.04                           2.1E10   1.057    3720/ !
 PLOG/1                              1.6E15  -0.444    5682/ !
 PLOG/10                             4.2E09   1.294    3591/ !
 DUPLICATE                                                  !
CH2O+H=H+CO+H2                       5.1E07   2.182   11524	
 PLOG/0.04                           7.2E08   1.903   11733/
 PLOG/1                              5.1E07   2.182   11524/
 PLOG/10	                     1.1E09   1.812   13163/
!
!CH2O+O=HCO+OH                        4.2E11   0.570    2760 ! 
! Baulch DL Bowman CT Cobos CJ Cox RA Just Th Kerr JA Pilling MJ Stocker D Troe J Tsang W Walker RW Warnatz J JPCRD 34:757-1397 2005
! applying prompt HCO dissociation - Labbe et al., J. Phys. Chem. Lett. 2016:
CH2O+O=HCO+OH                        5.6E31  -5.189   19968  
 DUPLICATE
CH2O+O=HCO+OH                        1.4E15  -0.530    4011 
 DUPLICATE
CH2O+O=H+CO+OH                       2.5E21  -1.903   22674
!
!CH2O+OH=HCO+H2O                      2.4E07   1.830   -1116 ! 
! S. Wang, D. F. Davidson, R. K. Hanson, Proc. Combust. Inst. 35 473-480 2015
! applying prompt HCO dissociation - Labbe et al., J. Phys. Chem. Lett. 2016:
CH2O+OH=HCO+H2O	                     1.9E09    1.256    -302
 PLOG/0.04                           3.6E09    1.167    -206/  !
 PLOG/1	                             1.9E09    1.256    -302/  !
 PLOG/10                             1.1E09    1.330    -392/  !
CH2O+OH=H+CO+H2O                     7.2E10    0.892    9310	
 PLOG/0.04                           7.0E10    0.911    8646/
 PLOG/1                              7.2E10    0.892    9310/
 PLOG/10                             8.4E10    0.879    9843/
!
!CH2O+HO2=HCO+H2O2                    4.1E04   2.500   10206 ! 
! Eiteneer B Yu CL Goldenberg M Frenklach M JPCA 102:5196 1998
! applying prompt HCO dissociation - Labbe et al., J. Phys. Chem. Lett. 2016:
!CH2O+HO2=HCO+H2O2                    4.1E04   2.500   10206 ! 
! DUPLICATE
!CH2O+HO2=HCO+H2O2                   -2.5E14   0.027   30133 
! DUPLICATE
CH2O+HO2=HCO+H2O2                    4.4E08   1.298   12129 ! refit
CH2O+HO2=H+CO+H2O2                   2.5E14   0.027   30120
!
!CH2O+O2=HCO+HO2                      2.4E05   2.500   36461 ! 
! Baulch DL Bowman CT Cobos CJ Cox RA Just Th Kerr JA Pilling MJ Stocker D Troe J Tsang W Walker RW Warnatz J JPCRD 34:757-1397 2005
! applying prompt HCO dissociation - Labbe et al., J. Phys. Chem. Lett. 2016:
!CH2O+O2=HCO+HO2                      2.4E05   2.500   36461 
! DUPLICATE
!CH2O+O2=HCO+HO2                     -1.4E15    0.027   56388 
! DUPLICATE
CH2O+O2=HCO+HO2	                     1.8E16   -0.639   45400 ! refit
DUPLICATE
CH2O+O2=HCO+HO2                      6.6E08    1.360   37324 ! refit
DUPLICATE
CH2O+O2=H+CO+HO2                     1.4E15    0.027   56388 
!
!!!!HCO(+M)=H+CO(+M)                     4.9E16  -0.930   19724 !   					
!!!! LOW/                                7.4E21  -2.360   19383/								
!!!! TROE/ 0.103 139 10900 4550/								
!!!! N2/1.5/ HE/1.3/ O2/1.5/ CO/1.5/ H2/2/  CH4/5/ CO2/3./ H2O/15./

HCO+M=H+CO+M    5.7E11 0.66 1.487E4  !
    H2/2.0/
    H2O/12.0/
    CO/1.5/
    CO2/2.0/
    CH4/2.0/
    C2H6/3.0/
! Yang et al., 8th U. S. National Combustion Meeting, 2013, 070RK-0163.
!
HCO+H=CO+H2                          1.1E14   0.000       0 ! 
! Friedrichs G Herbon JT Davidson DF Hanson RK CPPC 4:5778-5788 2002
!
HCO+O=CO+OH                          3.0E13   0.000       0 ! 
! Baulch DL Cobos CJ Cox RA Esser C Frank P Just Th Kerr JA Pilling MJ Troe J Walker RW Warnatz J JPCRD 21:403 1992
!
HCO+O=CO2+H                          3.0E13   0.000       0 ! 
! Baulch DL Cobos CJ Cox RA Esser C Frank P Just Th Kerr JA Pilling MJ Troe J Walker RW Warnatz J JPCRD 21:403 1992
!
HCO+OH=CO+H2O                        1.1E14   0.000       0 ! 
! Baulch DL Bowman CT Cobos CJ Cox RA Just Th Kerr JA Pilling MJ Stocker D Troe J Tsang W Walker RW Warnatz J JPCRD 34:757-1397 2005
!
!!!!HCO+O2=CO+HO2                        6.9E06   1.900   -1369 !
! FassheberN Friedrichs G Marshall P Glarborg P J. Phys. Chem. A 119 (2015) 7305-7315.
HCO+O2=CO+HO2    7.58E12 0.0 4.1E2 !
!
HCO+HO2=CO2+OH+H                     3.0E13   0.000       0 !
! Tsang W Hampson RF JPCRD 15:1087 1986  
!
HCO+HCO=CO+CH2O                      2.7E13   0.000       0 ! 
! Friedrichs G Herbon JT Davidson DF Hanson RK CPPC 4:5778-5788 2002
!
!
! *****************************************************************************
!    CH4 subset                                                               *
! *****************************************************************************
!  
CH3+H(+M)=CH4(+M)                    2.3E14   0.032     144 ! 
 LOW /2.7E35 -5.345 3380/
 TROE /0.395 163.5 4250.3 1253676/ 
 AR/0.61/ CH4/3.85/  H2O/10/ H2/4/ CO/1.4/ CO2/4/ C2H6/4.5/ N2/1.4/ HE/2/ ! 
! J. Troe, V. G. Ushakov, J. Chem. Phys. 136 (2012) 214309
!
CH4+H=CH3+H2                         4.1E03   3.156    8755 ! 
! Sutherland JW Su M-C Michael JV IJCK 33:669-684 2001
!
CH4+O=CH3+OH                         4.4E05   2.500    6577 ! 
! Baulch DL Bowman CT Cobos CJ Cox RA Just Th Kerr JA Pilling MJ Stocker D Troe J Tsang W Walker RW Warnatz J JPCRD 34:757-1397 2005
!
CH4+OH=CH3+H2O                       1.0E06   2.182    2506 ! 
! Srinivasan NK Su M-C Sutherland JW Michael JV JPCA 109:7902-7914 2005
!
CH4+HO2=CH3+H2O2                     4.7E04   2.500   21000 ! 
! Baulch DL Bowman CT Cobos CJ Cox RA Just Th Kerr JA Pilling MJ Stocker D Troe J Tsang W Walker RW Warnatz J JPCRD 34:757-1397 2005
!
CH4+O2=CH3+HO2			     2.0E05   2.745    51714
!CH3+HO2=CH4+O2                       1.2E05   2.228    3022 ! rv (not in paper)
! Srinivasan, Michael, Harding, Klippenstein, Combust Flame 149, 104 (2007)
!
CH4+CH2=CH3+CH3                      4.3E12   0.000   10030 ! 
! Bohland T Dobe S Wagner HGg BBPC 89:1110 (1985)
!
CH4+CH2(S)=CH3+CH3                   4.3E13   0.000       0 ! 
! Tsang W Hampson RF JPCRD 15:1087 1986  
!
CH4+CH=C2H4+H                        3.0E13   0.000    -400 !           
! Baulch DL Cobos CJ Cox RA Esser C Frank P Just Th Kerr JA Pilling MJ Troe J Walker RW Warnatz J JPCRD 21:403 1992
!
CH3+M=CH+H2+M                        3.1E15   0.00    80871 ! 
! V Vasudevan, RK Hanson, DM Golden, CT Bowman, DF Davidson, J. Phys. Chem. A 2007, 111, 4062-4072
!
CH3+M=CH2+H+M                        2.2E15   0.00    82659 ! 
! V Vasudevan, RK Hanson, DM Golden, CT Bowman, DF Davidson, J. Phys. Chem. A 2007, 111, 4062-4072
!
CH3+H=CH2+H2                         1.2E06   2.43    11941 !
! SJK unpublished; see P. Glarborg, J.A. Miller, B. Ruscic, S.J. Klippenstein, Prog. Energy Combust. Sci. 67 (2018) 31-68. 
!
CH2(S)+H2=CH3+H                      7.6E13   0.000       0 ! #r
! P-F Lee, H Matsui, N-S Wang J. Phys. Chem. A 2012, 116, 1891-1896 
!
CH3+O=CH2O+H                         6.9E13   0.000       0 ! 
! Baulch DL Bowman CT Cobos CJ Cox RA Just Th Kerr JA Pilling MJ Stocker D Troe J Tsang W Walker RW Warnatz J JPCRD 34:757-1397 2005
! Press JM Fockenberg C Flynn GW JPCA 104:6755-6763 2000 (82%)
!
CH3+O=H2+CO+H                        1.5E13   0.000       0 ! 
! Baulch DL Bowman CT Cobos CJ Cox RA Just Th Kerr JA Pilling MJ Stocker D Troe J Tsang W Walker RW Warnatz J JPCRD 34:757-1397 2005
! Press JM Fockenberg C Flynn GW JPCA 104:6755-6763 2000 (18%)
!
CH3+OH=CH2+H2O                       4.3E04   2.568    3997 ! 
! Jasper AW Klippenstein SJ Harding LB Ruscic B JPCA 111:3932-3950 2007
! 300-3000 K abstraction on the triplet surface (not in paper)
!CH3+OH=CH2+H2O                       1.1E03   3.000    2780 ! 
! Wilson C Balint-Kurti GG JPCA 102:1625-1631 1998 (atm pres)
!
CH3+OH=CH3OH                         5.6E30  -5.64842  4214 ! 1.3 atm
PLOG /    0.001316                   6.9E30  -6.63794  2829/ 
PLOG /    0.013158                   1.1E32  -6.63695  3364/ 
PLOG /    0.131579                   1.5E32  -6.36057  3954/
PLOG /    1.315789                   5.6E30  -5.64842  4214/
PLOG /   13.157895                   1.4E27  -4.33275  3685/
PLOG /  131.578947                   1.3E22  -2.66369  2451/
! Jasper AW Klippenstein SJ Harding LB Ruscic B JPCA 111:3932-3950 2007
!
!CH3OH(+M)=CH3+OH(+M)                 2.1E18  -0.6148  92540 ! 
! LOW  /2.60E49 -8.80 101500/                                ! 
! TROE /0.7656 1910 59.51 9374/                              !
! Jasper AW Klippenstein SJ Harding LB Ruscic B JPCA 111:3932-3950 2007
!
CH3+OH=CH2(S)+H2O                    4.3E15  -0.85972  1888 ! 1.3 atm 
 PLOG /   0.001316                   1.1E14  -0.45845  -496 /
 PLOG /   0.013158                   2.2E14  -0.53832  -220 /
 PLOG /   0.131579                   1.2E15  -0.72747   600 /
 PLOG /   1.315789                   4.3E15  -0.85972  1888 /
 PLOG /  13.157895                   4.4E14  -0.53864  2932 /
 PLOG / 131.578947                   6.1E10   0.59560  2923 /
! Jasper AW Klippenstein SJ Harding LB Ruscic B JPCA 111:3932-3950 2007
!
CH3+OH=H2+CH2O                       3.6E12  -0.53245  2042 ! 1.3 atm
 PLOG /   0.001316                   3.9E09   0.25392 -1221 /
 PLOG /   0.013158                   2.0E10   0.06025  -624 /
 PLOG /   0.131579                   2.8E11  -0.24957   498 /
 PLOG /   1.315789                   3.6E12  -0.53245  2042 /
 PLOG /  13.157895                   2.2E12  -0.43166  3415 /
 PLOG / 131.578947                   2.4E09   0.45344  3791 /
! Jasper AW Klippenstein SJ Harding LB Ruscic B JPCA 111:3932-3950 2007
!
CH3+OH=H+CH2OH                       5.6E10   0.73966  3971 ! 1.3 atm
 PLOG /   0.001316                   8.4E09   0.96279  3230 /
 PLOG /   0.013158                   8.4E09   0.96279  3230 /
 PLOG /   0.131579                   1.0E10   0.94201  3295 /
 PLOG /   1.315789                   5.6E10   0.73966  3971 /
 PLOG /  13.157895                   5.5E11   0.48620  5443 /
 PLOG / 131.578947                   2.5E10   0.90920  6402 /
! Jasper AW Klippenstein SJ Harding LB Ruscic B JPCA 111:3932-3950 2007
!
CH3+OH=H+CH3O                        7.9E08   1.06457 11859 ! 1.3 atm
 PLOG /   0.001316                   7.9E08   1.06509 11859 /
 PLOG /   0.013158                   7.9E08   1.06509 11859 /
 PLOG /   0.131579                   7.9E08   1.06509 11859 /
 PLOG /   1.315789                   7.9E08   1.06457 11859 /
 PLOG /  13.157895                   1.0E09   1.03413 11970 /
 PLOG / 131.578947                   3.1E09   0.92189 12981 /
! Jasper AW Klippenstein SJ Harding LB Ruscic B JPCA 111:3932-3950 2007
!
CH3+OH=H2+HCOH                       6.5E11   0.11155   932 ! 1.3 atm
 PLOG /   0.001316                   1.2E09   0.83024 -2323 /
 PLOG /   0.013158                   6.4E09   0.63305 -1701 /
 PLOG /   0.131579                   8.0E10   0.33964  -565 /
 PLOG /   1.315789                   6.5E11   0.11155   932 /
 PLOG /  13.157895                   2.1E11   0.29509  2200 /
 PLOG / 131.578947                   9.4E07   1.28631  2424 /
! Jasper AW Klippenstein SJ Harding LB Ruscic B JPCA 111:3932-3950 2007
! cis and trans products are combined as HCOH
!
CH3+HO2=CH3O+OH                      1.0E12   0.2688   -688 ! 
! Jasper, Klippenstein, Harding, Proc. Combust. Inst. 32, 279 (2009)
! OBS typo in H. Hashemi, J.M. Christensen, S. Gersen, H. Levinsky, S.J. Klippenstein, P. Glarborg, Combust. Flame 172 (2016) 349-364 mechanism (sign of E)
!
CH3+O2=CH3O+O                        7.5E12   0.000   28297 ! 
! Srinivasan NK Su M-C Sutherland JW Michael JV JPCA 109:7902-7914 2005
!
CH3+O2=CH2O+OH                       1.9E11   0.000    9842 ! 
! Srinivasan NK Su M-C Sutherland JW Michael JV JPCA 109:7902-7914 2005
!
CH3+O2=CH3O2                         5.0E22  -3.850    2000 ! 1 atm
 PLOG/ 0.01		             6.8E24  -3.000       0/! k0 
 PLOG/ 1.0		             5.0E22  -3.850    2000/  
 PLOG/10.0			     3.4E21  -3.200    2300/  
 PLOG/20.0                           4.1E20  -2.940    1900/  
 PLOG/20.0                           3.3E29  -5.600    6850/ 
 PLOG/50.0                           2.8E18  -2.200    1400/ 
 PLOG/50.0                           5.6E28  -5.250    6850/
 PLOG/100.0                          1.1E19  -2.300    1800/
 PLOG/100.0                          4.1E30  -5.700    8750/ 
! Fernandes RX Luther K Troe J JPCA 110:4442-4449 2006 (fit to data)
!
!CH2O+CH3=HCO+CH4                     3.2E01   3.360    4310 ! 
! Baulch DL Bowman CT Cobos CJ Cox RA Just Th Kerr JA Pilling MJ Stocker D Troe J Tsang W Walker RW Warnatz J JPCRD 34:757-1397 2005
! applying prompt HCO dissociation - Labbe et al., J. Phys. Chem. Lett. 2016:
!CH2O+CH3=HCO+CH4                     3.2E01   3.360    4310 
! DUPLICATE
!CH2O+CH3=HCO+CH4                    -1.9E11   0.887   24237 
! DUPLICATE
CH2O+CH3=HCO+CH4                     3.5E05   2.157   6234 ! refit 
CH2O+CH3=H+CO+CH4                    1.9E11   0.887   24224
!
CH3+HCO=CH4+CO                       1.8E20  -2.300    4781 ! 1 atm
 PLOG/ 5.00E-02                      2.9E18  -1.840    2134/
 PLOG/ 1.00E-01                      8.7E18  -1.970    2684/
 PLOG/ 1.00E00                       1.8E20  -2.300    4781/
 PLOG/ 1.00E01                       1.1E21  -2.450    7417/
! R. Sivaramakrishnan, J.V. Michael, L.B. Harding, S.J. Klippenstein, J Phys Chem A 2015, 119, 7724-7733.
!
CH3+HCO=CH2CO+H2                     4.9E08   0.750     842! 1 atm
 PLOG/ 5.00E-02                      6.1E06   1.240   -1733/
 PLOG/ 1.00E-01                      1.1E07   1.180   -1303/
 PLOG/ 1.00E00                       4.9E08   0.750     842/
 PLOG/ 1.00E01                       1.6E11   0.109    4387/
! R. Sivaramakrishnan, J.V. Michael, L.B. Harding, S.J. Klippenstein, J Phys Chem A 2015, 119, 7724-7733.
!
CH3+CH3=C2H5+H                       5.4E13   0.000   16055 !
! Baulch DL Bowman CT Cobos CJ Cox RA Just Th Kerr JA Pilling MJ Stocker D Troe J Tsang W Walker RW Warnatz J JPCRD 34:757-1397 2005
!
CH3+CH2=C2H4+H                       1.2E15  -0.3432    153 !      
! Jasper AW Klippenstein SJ Harding LB JPCA 111:8689-8707 2007
!
CH3+CH2(S)=C2H4+H                    2.0E13   0.000       0 ! 
! Tsang W Hampson RF JPCRD 15:1087 1986  
!
CH3+CH=C2H3+H                        3.0E13   0.000       0 ! 
! Glarborg P Alzueta MU Dam-Johansen K Miller JA CF 115:1 1998
! JAM est
!
CH3+C=C2H2+H                         5.0E13   0.000       0 ! 
! Glarborg P Alzueta MU Dam-Johansen K Miller JA CF 115:1 1998
! JAM est
!
CH2+M=CH+H+M                         5.6E15  0.000    89000 !           
! Bauerle S Klatt M Wagner HGg BBPC 99:870 1995
!
CH2+M=C+H2+M                         5.8E12  0.500    68500 !          
! Bauerle S Klatt M Wagner HGg BBPC 99:870 1995
!
CH2+H=CH+H2                          1.6E14  0.000        0 !   
! See P. Glarborg, J.A. Miller, B. Ruscic, S.J. Klippenstein, Prog. Energy Combust. Sci. 67 (2018) 31-68. 
!CH2+H=CH+H2                          1.2E14  0.000        0 !          
! Baulch DL Bowman CT Cobos CJ Cox RA Just Th Kerr JA Pilling MJ Stocker D Troe J Tsang W Walker RW Warnatz J JPCRD 34:757-1397 2005
!
CH2+O=CO+H+H                         1.2E14  0.000      536 !           
! Baulch DL Bowman CT Cobos CJ Cox RA Just Th Kerr JA Pilling MJ Stocker D Troe J Tsang W Walker RW Warnatz J JPCRD 34:757-1397 2005
!
CH2+O=CO+H2                          8.0E13  0.000      536 !            
! Baulch DL Bowman CT Cobos CJ Cox RA Just Th Kerr JA Pilling MJ Stocker D Troe J Tsang W Walker RW Warnatz J JPCRD 34:757-1397 2005
!
CH2+OH=CH2O+H                        2.8E13  0.1228    -161 !            
! A.W. Jasper, S.J. Klippenstein, L.B. Harding, J. Phys. Chem. A 111 (2007) 8699-8707.
!
CH2+OH=CH+H2O                        8.6E05  2.019     6776 !           
! A.W. Jasper, S.J. Klippenstein, L.B. Harding, J. Phys. Chem. A 111 (2007) 8699-8707.
!
CH2+O2=CO2+H+H                       2.1E09   0.9929   -269 ! 
! SJK unpublished (2013) 
!
CH2+O2=CH2O+O                        2.2E09   1.080    1196 ! #r            
! SJK unpublished (2015), final value used in P. Glarborg, J.A. Miller, B. Ruscic, S.J. Klippenstein, Prog. Energy Combust. Sci. 67 (2018) 31-68 
!CH2+O2=CH2O+O                        1.3E06   2.420    1604 !            
! Preliminary value listed in P. Glarborg, J.A. Miller, B. Ruscic, S.J. Klippenstein, Prog. Energy Combust. Sci. 67 (2018) 31-68 
!
CH2+CO2=CO+CH2O                      1.0E11   0.000    1000 ! 
! Glarborg P Miller JA Kee RJ CF 65:177 1986 est
!
CH2+CH2=C2H2+H+H                     7.0E13   0.0022      8 !           
! Jasper AW Klippenstein SJ Harding LB JPCA 111:8689-8707 2007
!
CH2+CH2=C2H2+H2                      1.8E13   0.0022      8 !           
! Jasper AW Klippenstein SJ Harding LB JPCA 111:8689-8707 2007
!
CH2+CH=C2H2+H                        4.0E13   0.000       0 ! 
! Glarborg P Alzueta MU Dam-Johansen K Miller JA CF 115:1 1998
! JAM est
!
CH2+C=C2H+H                          5.0E13   0.000       0 ! 
! Glarborg P Alzueta MU Dam-Johansen K Miller JA CF 115:1 1998
! JAM est
!
CH2(S)+N2=CH2+N2                     1.3E13   0.000     430 ! #r 
! Hayes F Lawrance WD Staker WS King KD JPC 100:11314 1996 (N2)
! Typo in listing (E=400) in P. Glarborg, J.A. Miller, B. Ruscic, S.J. Klippenstein, Prog. Energy Combust. Sci. 67 (2018) 31-68 !
CH2(S)+AR=CH2+AR                     1.5E13   0.000     884 ! 
! Hayes F Lawrance WD Staker WS King KD JPC 100:11314 1996
!
CH2(S)+H=CH2+H                       2.0E14   0.000       0 !  
! JAM est
!
CH2(S)+H=CH+H2                       3.0E13   0.000       0 !  
! Tsang W Hampson RF JPCRD 15:1087 1986  
!
CH2(S)+O=CO+2H                       3.0E13   0.000       0 !  
! Tsang W Hampson RF JPCRD 15:1087 1986  
!
CH2(S)+OH=CH2O+H                     3.0E13   0.000       0 !  
! Tsang W Hampson RF JPCRD 15:1087 1986  
!
CH2(S)+O2=CH2+O2                     3.1E13   0.000       0 ! ISC=100%
! Baulch DL Bowman CT Cobos CJ Cox RA Just Th Kerr JA Pilling MJ Stocker D Troe J Tsang W Walker RW Warnatz J JPCRD 34:757-1397 2005
!
CH2(S)+H2O=CH2+H2O                   3.0E13   0.000       0 !
! Hack W Wagner HGg Wilms A BBPC 92:620-627 1988
! Carstensen HH Wagner HGg BBPC 99:1539 1995
!
CH2(S)+CO2=CH2O+CO                   1.1E13   0.000       0 !  
! Koch M Temps FWagener R Wagner HGg BBPC 94:645-650 
!
CH+H=C+H2                            1.2E14   0.000       0 !  
! Baulch DL Bowman CT Cobos CJ Cox RA Just Th Kerr JA Pilling MJ Stocker D Troe J Tsang W Walker RW Warnatz J JPCRD 34:757-1397 2005
!
CH+O=CO+H                            5.7E13   0.000       0 ! 
! Messing I Filseth SV Sadowski CM Carrington T JCP 74:3874 1981
!
CH+OH=HCO+H                          3.0E13   0.000       0 !  
CH+OH=H+CO+H                         1.8E23  -2.473   19927 !
! JAM est
! including prompt dissociation of HCO (following Labbe et al., J. Phys. Chem. Lett. 2016)
!
CH+OH=C+H2O                          4.0E07   2.000    3000 !  
! JAM est
!
CH+O2=HCO+O                          9.7E13   0.000       0 !
CH+O2=H+CO+O                         2.0E23  -2.473   19927 !
! M. Rohrig E.L. Petersen D.F. Davidson R.K. Hanson C.T. Bowman, Int J Chem Kinet 29 781-789 1997
! including prompt dissociation of HCO (following Labbe et al., J. Phys. Chem. Lett. 2016)
!
CH+H2O=CH2O+H                        2.8E07   1.590   -2610 !  
! SJK unpublished (2016)
!
CH+CO2=HCO+CO                        8.8E06   1.750   -1040 ! 
CH+CO2=H+CO+CO                       5.3E16  -0.723   18887 !
! P Glarborg, LLB Bentzen, EF 22, 291-296 (2008) 
! including prompt dissociation of HCO (following Labbe et al., J. Phys. Chem. Lett. 2016)
!
CH+CH2O=CH2CO+H                      9.5E13   0.000    -517 !  
! Baulch DL Cobos CJ Cox RA Esser C Frank P Just Th Kerr JA Pilling MJ Troe J Walker RW Warnatz J JPCRD 21:403 1992
! HMT Nguyen, HT Nguyen, T-N Nguyen, HV Hoang, L Vereecken J. Phys. Chem. A 2014, 118, 8861-8871 (confirm major pr channel)
!
C+OH=CO+H                            5.0E13   0.000       0 ! 
! JAM est
!
C+O2=CO+O                            2.0E13   0.000       0 !  
! Husain D Kirsch LJ Trans Faraday Soc 67:2025 1971
!
!
CH3OH(+M)=CH2(S)+H2O(+M)             3.1E18  -1.017   91712 ! 
 LOW  /5.4E23 -8.3446 99596/                                ! 
 TROE /0.9922 943 47310 47110/                              !
! Jasper AW Klippenstein SJ Harding LB Ruscic B JPCA 111:3932-3950 2007
!
CH2OH+H(+M)=CH3OH(+M)                4.3E15  -0.790       0 ! 
 LOW  /3.844E37 -6.21 1333/                                 !
 TROE /0.25 210 1434 1E30/                                  !
! GRI3.0
!
CH3O+H(+M)=CH3OH(+M)                 2.4E12   0.515      50 ! 
 LOW  /4.66E41 -7.44 14080/                                 !
 TROE /0.7 100 90000 10000/                                 !
 N2/1/ H2/2/ H2O/6/ CH4/2/ CO/1.5/ CO2/2/ C2H6/3/           !
! GRI3.0
!
CH3OH+H=CH2OH+H2                     6.6E04   2.728    4449 ! 
! Moses JI Visscher C Fortney JJ Showman AP Lewis NK Griffith CA Klippenstein SJ Shabram M Friedson AJ Marley MS Freedman RS Astrophys J 2011, 737, 15.
!
CH3OH+H=CH3O+H2                      4.1E04   2.658    9221 ! 
! Moses JI Visscher C Fortney JJ Showman AP Lewis NK Griffith CA Klippenstein SJ Shabram M Friedson AJ Marley MS Freedman RS Astrophys J 2011, 737, 15.
!
CH3OH+O=CH2OH+OH                     2.1E13   0.000    5305 !  
! Baulch DL Bowman CT Cobos CJ Cox RA Just Th Kerr JA Pilling MJ Stocker D Troe J Tsang W Walker RW Warnatz J JPCRD 34:757-1397 2005
! CL Rasmussen, KH Andersen, K Dam-Johansen, P Glarborg, IJCK 40, 423-441 (2008)
!
CH3OH+O=CH3O+OH                      3.7E12   0.000    5305 ! (~15% est)
! Baulch DL Bowman CT Cobos CJ Cox RA Just Th Kerr JA Pilling MJ Stocker D Troe J Tsang W Walker RW Warnatz J JPCRD 34:757-1397 2005
! CL Rasmussen, KH Andersen, K Dam-Johansen, P Glarborg, IJCK 40, 423-441 (2008)
!
CH3OH+OH=CH2OH+H2O                   1.5E08   1.4434    113 ! 
! Srinivasan NK Su M-C Michael JV JPCA 111:3951-3958 2007
! CL Rasmussen, KH Andersen, K Dam-Johansen, P Glarborg, IJCK 40, 423-441 (2008)
!
CH3OH+OH=CH3O+H2O                    2.7E07   1.4434    113 ! 
! Srinivasan NK Su M-C Michael JV JPCA 111:3951-3958 2007
! CL Rasmussen, KH Andersen, K Dam-Johansen, P Glarborg, IJCK 40, 423-441 (2008)
!
CH3OH+HO2=CH2OH+H2O2                 3.5E-4   4.850   10346 ! 
! Alecu, I.M.; Truhlar, D.G. J Phys Chem A 2011, 115, 14599-14611.
!
CH3OH+HO2=CH3O+H2O2                  1.5E-3   4.610   15928 ! 
! Alecu, I.M.; Truhlar, D.G. J Phys Chem A 2011, 115, 14599-14611.
!
CH3OH+O2=CH2OH+HO2                   3.6E05   2.270   42760 ! 
! Klippenstein SJ Harding LB Davis MJ Tomlin AS Skodje RT PCI 2011, 33, 351-357.
!
CH3O+HO2=CH3OH+O2		     1.4E11   0.00        0 !
! Mousavipour, S. H.; Homayoon, Z. J Phys Chem A 2011, 115, 3291-3300.
!
CH3OH+CH3=CH3O+CH4                   1.3E-2   4.161    6002 ! T: 400-2000 K
! SJK in HASGLA15/CH4 (2016-06-03)
!CH3O+CH4=CH3OH+CH3                   1.3E14   0.000   15073 ! 
! Wantuck PJ Oldenborg RC Baughcum SL Winn KR PCI 22:973-981 1988
!
CH3OH+CH3=CH2OH+CH4                  7.4E-1   3.781     7183 !
! Alecu and Truhlar, J Phys Chem A 115 (2011) 14599-14611
! 
CH2OH(+M)=CH2O+H(+M)                 7.4E10   0.811   39559 !
LOW /                                3.5E21  -1.990   23983 /
TROE / 0.844 900  1  3315 /
HE/0.67/ AR/0.85/ O2/1/ H2/2/ CO/1.5/ CO2/2/ H2O/6/ CH4/2/ CH2O/2.5/ 
C2H6/3/ CH3OH/3/
! DamesGolden13
!
!CH2OH=CH2O+H                         2.3E36  -7.530   44880 ! 
! PLOG/ 0.01                          3.3E32  -7.180   39740/ 
! PLOG/ 0.1                           8.3E41  -9.580   45730/ 
! PLOG/ 1.0                           2.3E36  -7.530   44880/ 
! PLOG/ 20.                           5.7E34  -6.640   46430/ 
! PLOG/ 50.                           3.4E31  -5.570   45610/ 
! PLOG/ 100.                          1.7E27  -4.210   44130/ 
! V Aranda JM Christensen MU Alzueta AD Jensen P Glarborg S Gersen Y Gao P Marshall, IJCK 45 (2013) 283-294.
!
CH2OH+H=CH2O+H2                      4.0E06   1.860     147 !            
! XU K Xu ZF Lin MC Mol Phys 105:2763-2776 2007
!
CH2OH+O=CH2O+OH                      6.6E13   0.000    -693 ! 
! Seetula JA Kalinovski IJ Slagle IR Gutman D Chem. Phys. Lett. 224:533 1994
!
CH2OH+OH=CH2O+H2O                    2.4E13   0.000       0 ! 
! Tsang W JPCRD 16:471 1987
!
CH2OH+HO2=CH2O+H2O2                  1.2E13   0.000       0 ! 
! Tsang W JPCRD 16:471 1987
!
CH2OH+O2=CH2O+HO2                    7.2E13   0.000    3736 ! 
     DUPLICATE                                              !
CH2OH+O2=CH2O+HO2                    2.9E16  -1.500       0 ! 
     DUPLICATE                                               
! Baulch DL Bowman CT Cobos CJ Cox RA Just Th Kerr JA Pilling MJ Stocker D Troe J Tsang W Walker RW Warnatz J JPCRD 34:757-1397 2005
!
CH2OH+CH3=C2H4+H2O                   7.2E29  -5.0344   9245 ! 1 atm
 PLOG/   0.001                       6.3E24  -3.7134   2798 /      
 PLOG/   0.010                       1.2E25  -3.7867   3001 /      
 PLOG/   0.100                       3.2E27  -4.4500   5345 /      
 PLOG/   1.000                       7.2E29  -5.0344   9245 /      
 PLOG/   10.00                       1.7E27  -4.1839  11152 /      
 PLOG/   100.0                       3.9E17  -1.3688   8978 /  
! Labbe NJ Sivaramakrishnan R Klippenstein SJ, Proc. Combust. Inst. 35 (2015) 447-455
!
CH2OH+HCO=CH3OH+CO                   1.0E13   0.000       0 ! 
! Tsang W JPCRD 16:471 1987
! Friedrichs G Herbon JT Davidson DF Hanson RK IJCK 36:157-169 2004
!
CH2OH+HCO=CH2O+CH2O                  1.5E13   0.000       0 ! 
! Tsang W JPCRD 16:471 1987
! Friedrichs G Herbon JT Davidson DF Hanson RK IJCK 36:157-169 2004
!
CH2OH+CH2O=CH3OH+HCO                 5.5E03   2.810    5862 ! 
CH2OH+CH2O=CH3OH+H+CO                3.3E13   0.337   25789 !
! Tsang W JPCRD 16:471 1987
! including prompt dissociation of HCO (following Labbe et al., J. Phys. Chem. Lett. 2016)
!
CH2OH+CH2OH=CH3OH+CH2O               4.8E12   0.000       0 ! 
! Tsang W JPCRD 16:471 1987
!
CH2OH+CH3O=CH3OH+CH2O                2.4E12   0.000       0 ! 
! Tsang W JPCRD 16:471 1987
!
CH3O(+M)=CH2O+H(+M)                  1.1E10   1.210   24069 !
LOW/                                 6.0E16  -0.547   18012 / 
TROE / 0.341      28  1000   2339  /
HE/0.67/ AR/0.85/ O2/1/ H2/2/ CO/1.5/ CO2/2/ H2O/6/ CH4/2/ CH2O/2.5/ 
C2H6/3/ CH3OH/3/
! DamesGolden13
!
!CH3O=CH2O+H                         6.0E111 -31.120   64130 ! 
! PLOG/ 0.01                          1.4E27  -5.990   27390/ 
! PLOG/ 0.1                           2.3E16  -2.660   20860/ 
! PLOG/ 1.0                          6.0E111 -31.120   64130/ 
! PLOG/ 20.                          4.2E107 -29.490   63410/ 
! PLOG/ 50.                           4.4E83 -22.090   53620/ 
! PLOG/ 100.                          3.6E89 -23.640   57920/ 
! V Aranda JM Christensen MU Alzueta AD Jensen P Glarborg S Gersen Y Gao P Marshall, IJCK 45 (2013) 283-294.
!
!CH3O=CH2OH                          7.7E115 -32.100   63410 ! 
! PLOG/ 0.01                          1.8E31  -6.960   26670/ 
! PLOG/ 0.1                           2.9E20  -3.640   20140/ 
! PLOG/ 1.0                          7.7E115 -32.100   63410/ 
! PLOG/ 20.                          5.4E111 -30.460   62690/ 
! PLOG/ 50.                           5.6E87 -23.060   52090/ 
! PLOG/ 100.                          4.7E93 -24.610   57200/ 
! V Aranda JM Christensen MU Alzueta AD Jensen P Glarborg S Gersen Y Gao P Marshall, IJCK 45 (2013) 283-294.
!
CH3O+H=CH2O+H2                       7.6E08   1.500    -519 ! 
! XU K Xu ZF Lin MC Mol Phys 105:2763-2776 2007 (1 atm)
!
CH3O+O=CH2O+OH                       3.8E12   0.000       0 ! 
! Baulch DL Bowman CT Cobos CJ Cox RA Just Th Kerr JA Pilling MJ Stocker D Troe J Tsang W Walker RW Warnatz J JPCRD 34:757-1397 2005
! (k/ktot=0.25[CEC05])
!
CH3O+OH=CH2O+H2O                     1.8E13   0.000       0 ! 
! Tsang W Hampson RF JPCRD 15:1087 1986
!
CH3O+HO2=CH2O+H2O2                   3.0E11   0.000       0 ! 
! Tsang W Hampson RF JPCRD 15:1087 1986
!
CH3O+O2=CH2O+HO2                     4.8E-1   3.567   -1055 ! 
! V Aranda JM Christensen MU Alzueta AD Jensen P Glarborg S Gersen Y Gao P Marshall, IJCK 45 (2013) 283-294.
!
CH3O+CO=CH3+CO2                      9.5E25  -4.930    9080 ! 
! Wang B Hou H Gu Y JPCA 103:8021-8029 1999 (1 bar,200-1000 K)
!
CH3O+CH3=CH2O+CH4                    2.4E13   0.000       0 ! 
! Tsang W Hampson RF JPCRD 15:1087 1986
!
CH3O+CH2O=CH3OH+HCO                  6.6E11   0.000    2285 ! 
! Fittschen, C.; Delcroix, B.; Gomez, N.; Devolder, P. J. Chim. Phys. 95 2129-2142 1998
!
CH3O+CH3O=CH3OH+CH2O                 6.0E13   0.000       0 ! 
! Tsang W Hampson RF JPCRD 15:1087 1986
!
!
CH3O2H(+M)=CH3O+OH(+M)               4.1E19  -1.153   44226 !
 LOW /                               3.9E42  -7.502   46730/
 TROE /0.8375  36562  498.8  9990/  
! A.W. Jasper, S.J. Klippenstein, L.B. Harding, Proc. Combust. Inst. 32 (2009) 279-286.
!
CH3O2H+H=CH2OOH+H2                   5.4E10   0.000    1860 ! 
! Slemr F Warneck P IJCK 9:267 1977
!
!
CH3O2H+H=CH3O+H2O                    1.2E10   0.000    1860 ! 
! Slemr F Warneck P IJCK 9:267 1977
!
CH3O2H+O=CH2OOH+OH                   1.6E13   0.000    4750 ! 
! Baulch DL Bowman CT Cobos CJ Cox RA Just Th Kerr JA Pilling MJ Stocker D Troe J Tsang W Walker RW Warnatz J JPCRD 34:757-1397 2005
!
CH3O2H+OH=CH2OOH+H2O                 7.2E11   0.000    -258 !  
! Baulch DL Bowman CT Cobos CJ Cox RA Just Th Kerr JA Pilling MJ Stocker D Troe J Tsang W Walker RW Warnatz J JPCRD 34:757-1397 2005
!
CH3O2+OH=CH3OH+O2                    1.7E14   0.000       0 !	
!
CH3O2+HCO=CH3O+H+CO2                 3.0E13   0.000       0 ! 
! CL Rasmussen JG Jacobsen P Glarborg IJCK 40 (2008) 778-807
! est HCO+HO2=CO2+OH+H
!
CH3O2+CO=CH3O+CO2                    1.6E05   2.180   17940 ! 
! CL Rasmussen JG Jacobsen P Glarborg IJCK 40 (2008) 778-807
! est CO+HO2=CO2+OH
!
!CH3O2+CH2O=CH3O2H+HCO                4.1E04   2.500   10206 ! 
! CL Rasmussen JG Jacobsen P Glarborg IJCK 40 (2008) 778-807
! est CH2O+HO2=HCO+H2O2
! applying prompt HCO dissociation - Labbe et al., J. Phys. Chem. Lett. 2016:
CH3O2+CH2O=CH3O2H+H+CO               2.5E14   0.027   30133 !
!
!
CH3O2+CH3OH=CH3O2H+CH2OH             4.0E13   0.000   19400 ! 
! CL Rasmussen JG Jacobsen P Glarborg IJCK 40 (2008) 778-807
! est CH3OH+HO2=CH2OH+H2O2
!
!!CH2OOH=CH2O+OH                       2.4E12  -0.925    1567 ! 1 atm
!! PLOG/ 0.04                          9.6E10  -0.925    1567/ ! extrapolation 
!! PLOG/ 1.0                           2.4E12  -0.925    1567/ 
!! PLOG/ 10.                           2.5E13  -0.927    1579/ 
!! PLOG/ 100.                          7.0E14  -1.064    1744/ 
! Ing W-C Sheng CY Bozzelli JW FPT 83:111-145 2003
!
!
HCOH=CH2O                            5.2E13   0.00    32109 ! kinf
!
HCOH=CO+H2                           6.6E13   0.000   49465 ! kinf
!
HCOH+H=CH2O+H                        1.0E14   0.000       0 ! 
! est
!
HCOH+H=HCO+H2                        2.0E13   0.000       0 ! 
! est
!
HCOH+H=H+CO+H2                       1.0E13   0.000       0 ! 
! est
!
HCOH+O=CO2+2H                        3.0E13   0.000       0 ! 
! est
!
HCOH+OH=HCO+H2O                      2.0E13   0.000       0 ! 
! est  
!
HCOH+OH=H+CO+H2O                     1.0E13   0.000       0 ! 
! est  
!
CH2O+OH=HOCH2O                       6.3E06   1.63     4282
HOCH2O=HOCHO+H                       1.0E14   0.00    14900
!
!
! *****************************************************************************
!    C2 subset                                                                *
! *****************************************************************************
!
CH3+CH3(+M)=C2H6(+M)                 9.5E14  -0.538     179 ! 
 LOW  /1.269E41 -7.0 2762/                                  !
 TROE /0.62 73 1180 1E30/                                   ! Fc=0.38exp(-T/73)+0.62exp(-T/1180)
! Baulch DL Bowman CT Cobos CJ Cox RA Just Th Kerr JA Pilling MJ Stocker D Troe J Tsang W Walker RW Warnatz J JPCRD 34:757-1397 2005
!
C2H6+H=C2H5+H2                       7.4E03   3.100    5340 !
 DUP
C2H6+H=C2H5+H2                       3.3E14   0.000   13667 !
 DUP
!
C2H6+O=C2H5+OH                       1.8E05   2.800    5800 ! 
! Baulch DL Bowman CT Cobos CJ Cox RA Just Th Kerr JA Pilling MJ Stocker D Troe J Tsang W Walker RW Warnatz J JPCRD 34:757-1397 2005
!
C2H6+OH=C2H5+H2O                     1.6E06   2.224     741 !
!
C2H6+HO2=C2H5+H2O2                   8.7E04   2.650   18900 ! 
! H-H Carstensen, AM Dean Proc Combust Inst 30 (2005) 995-1003 (estimation rule)
!
C2H6+O2=C2H5+HO2                     2.9E07   1.900   49548 !           
!
C2H6+CH3=C2H5+CH4                    3.5E01   3.440   10384 !
!
C2H6+CH2(S)=C2H5+CH3                 1.2E14   0.000       0 ! 
! Tsang W Hampson RF JPCRD 15:1087 1986  
!
C2H6+CH3O2=C2H5+CH3O2H               1.9E01   3.640   17100 ! 
! Carstensen H-H Dean AM PCI 30:995-1003 2005
!
C2H4+H(+M)=C2H5(+M)                  1.4E09   1.463    1355 ! 
 LOW  /2.0E39 -6.642 5769/                                  !
 TROE /-0.569 299 9147 152.4/                               !
 N2/1.2/ CO/1.5/ H2/2/ CO2/3/ H2O/10./
! Miller JA Klippenstein PCCP 6:1192-1202 2004
!
C2H5+H(+M)=C2H6(+M)                  5.2E17  -0.990    1580 ! 
 LOW  /1.99E41 -7.08 6685/                                  !
 TROE /0.8422 125 2219 6882/                                !
 N2/1/ H2/2/ H2O/6/ CH4/2/ CO/1.5/ CO2/2/ C2H6/3/ AR/0.7/   !
! GRI3.0
! Stewart PH Rothem T Golden DM PCI 22:943-952
!
C2H5+O=CH3+CH2O                      4.2E13   0.000       0 ! 
! Slagle IR Sarzynski D Gutman D Miller JA Melius CF JCSFT2 84:491 1988
!
C2H5+O=CH3HCO+H                      5.3E13   0.000       0 ! 
! Slagle IR Sarzynski D Gutman D Miller JA Melius CF JCSFT2 84:491 1988
!
C2H5+O=C2H4+OH                       3.1E13   0.000       0 ! 
! Slagle IR Sarzynski D Gutman D Miller JA Melius CF JCSFT2 84:491 1988
!
C2H5+OH=C2H4+H2O                     7.9E22  -2.9892   3863 ! 1 atm
 PLOG/   0.001                       1.3E19  -1.960     273 /      
 PLOG/   0.010                       1.2E19  -1.9533    239 /      
 PLOG/   0.100                       4.1E19  -2.1007    625 /      
 PLOG/   1.000                       7.9E22  -2.9892   3863 /      
 PLOG/   10.00                       2.8E24  -3.3287   7749 /      
 PLOG/   100.0                       4.7E18  -1.5805   7999 /   
! Labbe NJ Sivaramakrishnan R Klippenstein SJ, Proc. Combust. Inst. 35 (2015) 447-455
!
C2H5+OH=CH3+CH2OH                    6.5E21  -2.3515   6023 ! 1 atm
 PLOG/   0.001                       9.2E17  -1.2994   2505 /      
 PLOG/   0.010                       1.1E18  -1.3206   2569 /      
 PLOG/   0.100                       5.7E18  -1.5182   3185 /      
 PLOG/   1.000                       6.5E21  -2.3515   6023 /      
 PLOG/   10.00                       1.9E25  -3.2495  10576 /      
 PLOG/   100.0                       6.5E22  -2.4427  12647 /
! Labbe NJ Sivaramakrishnan R Klippenstein SJ, Proc. Combust. Inst. 35 (2015) 447-455
!
C2H5+HO2=CH3CH2O+OH                  3.1E13   0.000       0 !
! Ludwig W Brandt B Friedrichs G Temps F JPCA 110:3330-3337 2006
!
C2H5+O2=CH3CH2OO                     4.0E42  -9.860    8124 ! 1 atm
 PLOG/1.000E-04                      1.3E42 -11.120    5137/
 PLOG/3.000E-04                      2.0E43 -11.300    5485/
 PLOG/1.000E-03                      1.2E44 -11.360    5850/
 PLOG/3.000E-03                      3.2E44 -11.320    6198/
 PLOG/1.000E-02                      1.3E45 -11.330    6761/
 PLOG/3.000E-02                      1.2E45 -11.150    7163/
 PLOG/1.000E-01                      4.3E44 -10.830    7564/
 PLOG/3.000E-01                      4.9E43 -10.370    7810/
 PLOG/1.000E00                       4.0E42  -9.860    8124/
 PLOG/3.000E00                       1.2E40  -8.950    7857/
 PLOG/1.000E01                       2.2E37  -7.950    7525/
 PLOG/3.000E01                       1.6E34  -6.880    6913/
 PLOG/1.000E02                       1.6E30  -5.560    5909/
! Klippenstein SJ.Proc Combust Inst 2017;36:77-111.
!
C2H5+O2=C2H4+HO2                     2.5E09   0.510    1157
PLOG/1.000E-04                       9.1E00   2.870   -5099/
PLOG/3.000E-04                       1.2E01   2.840   -5029/
PLOG/1.000E-03                       2.8E01   2.730   -4780/
PLOG/3.000E-03                       1.1E02   2.560   -4380/
PLOG/1.000E-02                       9.6E02   2.300   -3735/
PLOG/3.000E-02                       1.3E04   1.980   -2933/
PLOG/1.000E-01                       4.9E05   1.540   -1790/
PLOG/3.000E-01                       2.4E07   1.070    -497.7/
PLOG/1.000E00                        2.5E09   0.510    1157/
PLOG/3.000E00                        1.4E11   0.040    2789/
PLOG/1.000E01                        3.1E12  -0.310    4501/
PLOG/3.000E01                        5.3E12  -0.330    5728/
PLOG/1.000E02                        1.9E11   0.140    6373/
! Klippenstein SJ.Proc Combust Inst 2017;36:77-111.
!
C2H5+O2=CH2CH2OOH                    3.6E26  -6.030    5715 ! 1 atm
PLOG/1.000E-04                       3.2E21  -5.530     -83.5/
PLOG/3.000E-04                       4.6E23  -6.120     586.3/
PLOG/1.000E-03                       2.9E25  -6.600    1279/
PLOG/3.000E-03                       2.9E24  -6.190    1229/
PLOG/1.000E-02                       5.9E25  -6.490    2026/
PLOG/3.000E-02                       2.9E25  -6.260    2449/
PLOG/1.000E-01                       4.6E26  -6.470    3598/
PLOG/3.000E-01                       4.7E26  -6.290    4518/
PLOG/1.000E00                        3.6E26  -6.030    5715/
PLOG/3.000E00                        6.3E25  -5.580    6793/
PLOG/1.000E01                        6.6E23  -4.740    7756/
PLOG/3.000E01                        7.7E20  -3.630    8319/
PLOG/1.000E02                        1.9E15  -1.720    8034/
! Klippenstein SJ.Proc Combust Inst 2017;36:77-111.
!
C2H5+O2=cC2H4O+OH                    4.1E00   2.650   -1928 ! 1 atm
PLOG/1.000E-04                       1.4E-5   4.200   -5618/
PLOG/3.000E-04                       1.9E-5   4.160   -5537/
PLOG/1.000E-03                       5.0E-5   4.040   -5260/
PLOG/3.000E-03                       2.3E-4   3.850   -4825/
PLOG/1.000E-02                       2.6E-3   3.550   -4121/
PLOG/3.000E-02                       5.2E-2   3.180   -3238/
PLOG/1.000E-01                       4.1E00   2.650   -1928/
PLOG/3.000E-01                       6.1E02   2.040    -370.9/
PLOG/1.000E00                        4.9E05   1.220    1802/
PLOG/3.000E00                        5.0E08   0.390    4218/
PLOG/1.000E01                        8.8E11  -0.490    7190/
PLOG/3.000E01                        1.7E14  -1.090    9936/
PLOG/1.000E02                        9.7E14  -1.220   12500/
! Klippenstein SJ.Proc Combust Inst 2017;36:77-111.
!
C2H6+HCO=C2H5+CH2O                   2.3E00   3.740   16933 !  
! Huynh L.K.; Truong T.N. Theor. Chem. Acct. 120 (2008) 107-118
!C2H5+CH2O=C2H6+HCO                   5.5E03   2.810    5860 ! 
! Tsang W Hampson RF JPCRD 15:1087 1986
!
C2H5+HCO=C2H6+CO                     4.3E13   0.000       0 ! 
! Baggott, J.E.; Frey, H.M.; Lightfoot, P.D.; Walsh, R. J. Phys. Chem. 91 (1987) 3386
!
C2H5+HCO=CH3+CH2CHO                  6.5E21  -2.3515   6023 ! 1 atm
 PLOG/   0.001                       9.2E17  -1.2994   2505 /      
 PLOG/   0.010                       1.1E18  -1.3206   2569 /      
 PLOG/   0.100                       5.7E18  -1.5182   3185 /      
 PLOG/   1.000                       6.5E21  -2.3515   6023 /      
 PLOG/   10.00                       1.9E25  -3.2495  10576 /      
 PLOG/   100.0                       6.5E22  -2.4427  12647 /
! Labbe NJ Sivaramakrishnan R Klippenstein SJ, Proc. Combust. Inst. 35 (2015) 447-455
!
C2H5+CH3=C2H4+CH4                    9.0E11   0.000       0 ! 
! Baulch DL Bowman CT Cobos CJ Cox RA Just Th Kerr JA Pilling MJ Stocker D Troe J Tsang W Walker RW Warnatz J JPCRD 34:757-1397 2005
!
C2H5+CH3O2=CH3CH2O+CH3O              5.1E12   0.000   -1410 ! 
! CL Rasmussen JG Jacobsen P Glarborg IJCK 40 (2008) 778-807
! est CH3O2+CH3=CH3O+CH3O
!
C2H5+C2H5=C2H6+C2H4                  1.5E12   0.000       0 ! 
! Baulch DL Cobos CJ Cox RA Esser C Frank P Just Th Kerr JA Pilling MJ Troe J Walker RW Warnatz J JPCRD 21:403 1992
!
C2H3+H(+M)=C2H4(+M)                  3.9E13   0.200       0 ! 
 LOW  /2.10E24 -1.3 0/                                      ! 
 TROE /0.5 1E-30 1E30 1E30/                                 ! 
! Harding LB Georgievskii Y Klippenstein SJ JPCA 109:4646-4656 2005  
! Monks PS Nesbitt FL Payne WA Scanlon M Stief LJ Shallcross DE JPC 99:17151-17159 1995
!
C2H4(+M)=H2CC+H2(+M)                 8.0E12   0.440   88800 ! 
 LOW/7.0E50 -9.31 99900/
 TROE/0.735 180 1035 5417/
 H2O/6/ AR/0.7/
! Wang H IJCK 33:698-706 2001
!
C2H4+H=C2H3+H2                       2.4E02   3.620   11266 ! 
! Baulch DL Bowman CT Cobos CJ Cox RA Just Th Kerr JA Pilling MJ Stocker D Troe J Tsang W Walker RW Warnatz J JPCRD 34:757-1397 2005
!
C2H4+O=CH3+HCO	                     5.9E17  -1.717    2891 !
C2H4+O=CH3+H+CO                      3.5E27  -4.190   22819 !
! Li, Jasper, Zador, Miller, Klippenstein, Proc. Combust. Inst. (2016)
! applying prompt HCO dissociation - Labbe et al., J. Phys. Chem. Lett. 2016:
!
C2H4+O=CH3CO+H                       8.7E12  -0.4843   1957 !
! Li, Jasper, Zador, Miller, Klippenstein, Proc. Combust. Inst. (2016)
! 
C2H4+O=CH2CHO+H                      9.2E09   0.9475   1723 !
! Li, Jasper, Zador, Miller, Klippenstein, Proc. Combust. Inst. (2016)
! 
C2H4+O=CH2+CH2O	                     5.8E06   1.991    2858 !
! Li, Jasper, Zador, Miller, Klippenstein, Proc. Combust. Inst. (2016)
! 
C2H4+O=CH2CO+H2                      1.1E17  -1.831    3177 !
! Li, Jasper, Zador, Miller, Klippenstein, Proc. Combust. Inst. (2016)
! 
C2H4+OH=C2H3+H2O                     1.3E-1   4.200    -860 ! 
! Senosiain JP Klippenstein SJ Miller JA JPCA 110:6960-6970 2006
!
C2H4+OH=CH3+CH2O                     1.8E05   1.68     2061 ! 1 atm
 PLOG /0.01                          5.4E00   2.92    -1733/
 PLOG /0.025                         3.2E01   2.71    -1172/
 PLOG /0.1                           5.6E02   2.36     -181/
 PLOG /1.                            1.8E05   1.68     2061/
 PLOG /10.                           2.4E09   0.56     6007/
 PLOG /100.                          2.8E13  -0.50    11455/
! Senosiain JP Klippenstein SJ Miller JA JPCA 110:6960-6970 2006
!
C2H4+OH=CH3HCO+H                     2.4E-2   3.91     1723 ! 1 atm
 PLOG /0.01                          2.4E-7   5.30    -2051./
 PLOG /0.025                         8.7E-5   4.57     -618./
 PLOG /0.1                           4.0E-1   3.54     1882./
 PLOG /1.                            2.4E-2   3.91     1723./
 PLOG /10.                           8.3E08   1.01    10507./
 PLOG /100.                          6.8E09   0.81    13867./
! Senosiain JP Klippenstein SJ Miller JA JPCA 110:6960-6970 2006
!
C2H4+OH=CH2CHOH+H 	             3.2E05   2.19     5256 ! 1 atm
 PLOG /0.01                          1.0E04   2.60     4121./
 PLOG /0.025                         1.1E04   2.60     4129./
 PLOG /0.1                           1.5E04   2.56     4238./
 PLOG /1.                            3.2E05   2.19     5256./
 PLOG /10.                           1.9E08   1.43     7829./
 PLOG /100.                          8.6E10   0.75    11491./
! Senosiain JP Klippenstein SJ Miller JA JPCA 110:6960-6970 2006
!
C2H4+OH=CH2CH2OH                     6.0E37  -8.14     8043 ! 1 atm
 PLOG /0.01                          1.4E47 -11.64    11099./
 PLOG /0.025                         6.0E37  -9.76     1995./
 PLOG /0.1                           6.0E37  -9.65     2363./
 PLOG /1.                            6.0E37  -8.14     8043./ ! dominating
 PLOG /10.                           6.0E37  -7.77    10736./
 PLOG /100.                          6.0E37  -7.44    14269./
 DUPLICATE                                                  !
C2H4+OH=CH2CH2OH                     7.3E31  -6.91     2855 ! 1 atm
 PLOG /0.01                          1.4E47 -11.64    11099./
 PLOG /0.025                         5.0E37  -8.68     5355./
 PLOG /0.1                           2.6E35  -7.79     5017./
 PLOG /1.                            7.3E31  -6.91     2855./
 PLOG /10.                           3.0E26  -4.87     2297./
 PLOG /100.                          2.8E19  -2.41     1011./
 DUPLICATE                                                  !
! Senosiain JP Klippenstein SJ Miller JA JPCA 110:6960-6970 2006
!
C2H4+HO2=CH2CH2OOH                   2.7E29  -6.27    17530 ! 1 atm
PLOG/1.000E-04                       3.1E20  -5.24    11030/
PLOG/3.000E-04                       2.7E20  -5.14    11430/
PLOG/1.000E-03                       2.6E21  -5.24    12190/
PLOG/3.000E-03                       1.2E23  -5.53    12990/
PLOG/1.000E-02                       6.7E25  -6.13    14140/
PLOG/3.000E-02                       2.2E27  -6.37    14980/
PLOG/1.000E-01                       8.7E28  -6.60    16010/
PLOG/3.000E-01                       3.4E29  -6.55    16800/
PLOG/1.000E00                        2.7E29  -6.27    17530/
PLOG/3.000E00                        2.2E28  -5.71    17940/
PLOG/1.000E01                        1.5E26  -4.82    18070/
PLOG/3.000E01                        2.1E23  -3.77    17820/
PLOG/1.000E02                        4.4E18  -2.17    16840/
! Klippenstein SJ.Proc Combust Inst 2017;36:77-111.
!
C2H4+HO2=cC2H4O+OH                   1.3E07   1.54    14120 ! 1 atm
PLOG/1.000E-04                       1.0E04   2.42    12050/
PLOG/3.000E-04                       1.1E04   2.41    12060/
PLOG/1.000E-03                       1.1E04   2.41    12070/
PLOG/3.000E-03                       1.2E04   2.41    12080/
PLOG/1.000E-02                       1.3E04   2.39    12120/
PLOG/3.000E-02                       2.0E04   2.34    12230/
PLOG/1.000E-01                       6.0E04   2.20    12530/
PLOG/3.000E-01                       4.2E05   1.96    13090/
PLOG/1.000E00                        1.3E07   1.54    14120/
PLOG/3.000E00                        9.3E08   1.02    15470/
PLOG/1.000E01                        1.1E11   0.45    17220/
PLOG/3.000E01                        2.1E12   0.11    18750/
PLOG/1.000E02                        2.2E12   0.16    19980/
! Klippenstein SJ.Proc Combust Inst 2017;36:77-111.
!
C2H4+O2=C2H3+HO2                     7.1E13   0.000   60010 ! 
! Hua H Ruscic B Wang B CP 311:335-341 2005
!
C2H4+CH3=C2H3+CH4                    9.8E02   2.947   15148 ! 
 DUPLICATE
C2H4+CH3=C2H3+CH4                    8.1E-5   4.417    8836 !
 DUPLICATE
!
C2H4+CH2(S)=C2H3+CH3                 4.2E24   -3.19    9759 ! 1 atm
 PLOG / 0.01                         1.8E19   -1.95    6787/
 PLOG / 0.1                          1.7E19   -1.80    4310/
 PLOG / 1                            4.2E24   -3.19    9759/
 PLOG / 10                           7.9E24   -3.08   13894/
 PLOG / 100                          7.4E29   -4.28   23849/
 DUPLICATE
C2H4+CH2(S)=C2H3+CH3                 4.9E09    1.02     600 ! 1 atm
 PLOG / 0.01                         4.3E12    0.19    -110/
 PLOG / 0.1                          2.3E11    0.54      48/
 PLOG / 1                            4.9E09    1.02     600/
 PLOG / 10                           1.5E08    1.33    1228/
 PLOG / 100                          8.1E10    0.55    5507/
 DUPLICATE
!
C2H2+H(+M)=C2H3(+M)                  1.7E10   1.266    2709 ! 
 LOW                                /6.3E31  -4.664    3780 /                                 ! 
 TROE /0.7878 -10212 1.E-30 /                               !
 H2/2/ CO/2/ CO2/3/ H2O/5/                                  !
! Miller JA Klippenstein PCCP 6:1192-1202 2004
!  
C2H3+H=C2H2+H2                       4.5E13   0.000       0 ! 
! Monks PS Nesbitt FL Payne WA Scanlon M Stief LJ Shallcross DE JPC 99:17151-17159 1995
!
C2H3+O=CH2CO+H                       3.0E13   0.000       0 ! 
! Baulch DL Bowman CT Cobos CJ Cox RA Just Th Kerr JA Pilling MJ Stocker D Troe J Tsang W Walker RW Warnatz J JPCRD 34:757-1397 2005
!
C2H3+OH=C2H2+H2O                     2.0E13   0.000       0 ! 
! Glarborg P Alzueta MU Dam-Johansen K Miller JA CF 115:1 1998
! JAM est
!
C2H3+HO2=CH2CHO+OH                   3.0E13   0.000       0 ! 
! Tsang W Hampson RF JPCRD 15:1087 1986  
!
C2H3+O2=CH2CHOO                      3.3E61 -15.790   20150 ! 1 atm
 PLOG/1.00E-02                       1.6E24  -5.450    9662/
 PLOG/1.00E-01                       3.5E56 -15.010   19160/
 PLOG/3.16E-01                       1.3E64 -16.970   21290/
 PLOG/1.00E00                        3.3E61 -15.790   20150/
 PLOG/3.16E00                        7.3E53 -13.110   17300/
 PLOG/1.00E01                        4.2E48 -11.210   16000/
 PLOG/3.16E01                        2.3E43  -9.380   14810/
 PLOG/1.00E02                        3.4E39  -8.040   14360/
 DUPLICATE
C2H3+O2=CH2CHOO                      6.1E28  -5.890    3154 ! 1 atm
 PLOG/1.00E-02                       1.8E-9   4.150   -4707/                            
 PLOG/1.00E-01                       2.4E22  -4.520    2839/
 PLOG/3.16E-01                       2.0E26  -5.430    2725/
 PLOG/1.00E00                        6.1E28  -5.890    3154/
 PLOG/3.16E00                        2.1E29  -5.800    3520/
 PLOG/1.00E01                        3.5E28  -5.370    3636/
 PLOG/3.16E01                        3.3E27  -4.950    3610/
 PLOG/1.00E02                        1.0E27  -4.720    3680/
 DUPLICATE
! C.F. Goldsmith, L.B. Harding, Y. Georgievskii, J.A. Miller, S.J. Klippenstein, J Phys Chem A 2015, 119, 7766-7779 (400-2200).
!
C2H3+O2=CHCHO+OH                     2.8E14  -1.830       5 ! 1 atm
 PLOG/1.00E-02                       3.9E11  -0.110    2131/
 PLOG/1.00E-01                       1.1E09   0.550      46/
 PLOG/3.16E-01                       8.5E08   0.560       1/
 PLOG/1.00E00                        2.8E14  -1.830       5/
 PLOG/3.16E00                        2.6E20  -2.840    7530/
 PLOG/1.00E01                        9.2E14  -2.260       0/
 PLOG/3.16E01                        6.1E25  -4.210   13050/
 PLOG/1.00E02                        1.7E30  -5.350   18430/
 DUPLICATE
C2H3+O2=CHCHO+OH                     5.0E11  -0.140    1995 ! 1 atm
 PLOG/1.00E-02                       9.9E11  -0.660      -1/
 PLOG/1.00E-01                       6.9E14  -1.160    4542/
 PLOG/3.16E-01                       2.8E13  -0.720    3479/
 PLOG/1.00E00                        5.0E11  -0.140    1995/
 PLOG/3.16E00                        2.4E10   0.230    1573/
 PLOG/1.00E01                        1.7E14  -0.820    4450/
 PLOG/3.16E01                        1.4E11   0.050    3774/
 PLOG/1.00E02                        3.2E11  -0.020    5338/                            
 DUPLICATE
! C.F. Goldsmith, L.B. Harding, Y. Georgievskii, J.A. Miller, S.J. Klippenstein, J Phys Chem A 2015, 119, 7766-7779 (400-2200).
! 
C2H3+O2=CH2CO+OH                     1.1E03   2.39    6180 ! 1 atm
 PLOG/1.00E-02                       8.7E02   2.41    6061/
 PLOG/1.00E-01                       8.9E02   2.41    6078/
 PLOG/3.16E-01                       9.4E02   2.40    6112/
 PLOG/1.00E00                        1.1E03   2.39    6180/
 PLOG/3.16E00                        1.1E03   2.38    6179/
 PLOG/1.00E01                        1.4E03   2.36    6074/
 PLOG/3.16E01                        2.5E06   1.42    8480/
 PLOG/1.00E02                        1.7E10   0.36   12010/
 DUPLICATE
C2H3+O2=CH2CO+OH                     5.3E-1   3.01    1777 ! 1 atm
 PLOG/1.00E-02                       1.8E-1   3.12    1331/                            
 PLOG/1.00E-01                       2.1E-1   3.11    1383/
 PLOG/3.16E-01                       2.7E-1   3.08    1496/
 PLOG/1.00E00                        5.3E-1   3.01    1777/
 PLOG/3.16E00                        1.4E00   2.90    2225/
 PLOG/1.00E01                        4.2E-1   2.93    2052/
 PLOG/3.16E01                        1.2E-4   4.21    2043/
 PLOG/1.00E02                        1.3E-3   3.97    3414/
 DUPLICATE
! C.F. Goldsmith, L.B. Harding, Y. Georgievskii, J.A. Miller, S.J. Klippenstein, J Phys Chem A 2015, 119, 7766-7779 (400-2200).
! 
C2H3+O2=CH2CHO+O                     6.5E20  -2.650    6489 ! 1 atm
 PLOG/1.00E-02                       7.2E20  -2.670    6742/
 PLOG/1.00E-01                       7.0E20  -2.670    6713/
 PLOG/3.16E-01                       9.0E20  -2.700    6724/
 PLOG/1.00E00                        6.5E20  -2.650    6489/
 PLOG/3.16E00                        4.1E20  -2.530    6406/
 PLOG/1.00E01                        1.6E23  -3.220    8697/
 PLOG/3.16E01                        2.9E25  -3.770   11530/
 PLOG/1.00E02                        9.3E25  -3.800   13910/
 DUPLICATE
C2H3+O2=CH2CHO+O                     1.8E10   0.580      38 ! 1 atm
 PLOG/1.00E-02                       1.2E10   0.620    -278/
 PLOG/1.00E-01                       1.3E10   0.620    -248/
 PLOG/3.16E-01                       1.5E10   0.600    -163/
 PLOG/1.00E00                        1.8E10   0.580      38/
 PLOG/3.16E00                        8.9E09   0.670     248/
 PLOG/1.00E01                        6.7E09   0.720     778/
 PLOG/3.16E01                        1.4E09   0.920    1219/
 PLOG/1.00E02                        7.1E07   1.280    1401/
 DUPLICATE
! C.F. Goldsmith, L.B. Harding, Y. Georgievskii, J.A. Miller, S.J. Klippenstein, J Phys Chem A 2015, 119, 7766-7779 (400-2200).
! 
C2H3+O2=C2H2+HO2                     2.2E07   1.19    3367 ! 1 atm
 PLOG/1.00E-02                       1.1E07   1.28    3322/
 PLOG/1.00E-01                       7.8E06   1.33    3216/
 PLOG/3.16E-01                       1.2E07   1.27    3311/
 PLOG/1.00E00                        2.2E07   1.19    3367/
 PLOG/3.16E00                        1.1E08   1.00    3695/
 PLOG/1.00E01                        1.3E11   0.12    5872/
 PLOG/3.16E01                        1.2E09   0.82    5617/
 PLOG/1.00E02                        1.1E17  -1.45   12230/
 DUPLICATE
C2H3+O2=C2H2+HO2                     4.6E01   2.76    -493 ! 1 atm
 PLOG/1.00E-02                       4.8E01   2.75    -796/
 PLOG/1.00E-01                       5.2E01   2.73    -768/
 PLOG/3.16E-01                       5.6E01   2.73    -659/
 PLOG/1.00E00                        4.6E01   2.76    -493/
 PLOG/3.16E00                        3.8E00   3.07    -601/
 PLOG/1.00E01                        5.5E00   3.07      86/
 PLOG/3.16E01                        4.5E08  -0.00     955/
 PLOG/1.00E02                        2.0E01   2.94    1847/
 DUPLICATE
! C.F. Goldsmith, L.B. Harding, Y. Georgievskii, J.A. Miller, S.J. Klippenstein, J Phys Chem A 2015, 119, 7766-7779 (400-2200).
! 
C2H3+O2=OCHCHO+H                     3.7E15  -1.29    1441 ! 1 atm
 PLOG/1.00E-02                       4.8E14  -1.03     912/
 PLOG/1.00E-01                       5.0E14  -1.04     923/
 PLOG/3.16E-01                       6.4E14  -1.07     983/
 PLOG/1.00E00                        3.7E15  -1.29    1441/
 PLOG/3.16E00                        2.4E18  -2.13    3234/
 PLOG/1.00E01                        1.3E15  -1.09    2393/
 PLOG/3.16E01                        3.6E33  -6.50   14910/
 PLOG/1.00E02                        3.3E31  -5.76   16250/
 DUPLICATE
C2H3+O2=OCHCHO+H                     5.0E-1   3.15   -5496 ! 1 atm
 PLOG/1.00E-02                       2.8E-4   4.04   -7019/
 PLOG/1.00E-01                       3.5E-4   4.01   -6978/
 PLOG/3.16E-01                       9.7E-4   3.89   -6768/
 PLOG/1.00E00                        5.0E-1   3.15   -5496/
 PLOG/3.16E00                        1.3E05   1.67   -2931/
 PLOG/1.00E01                        4.5E15  -3.08   -4836/
 PLOG/3.16E01                        3.8E10   0.22     941/
 PLOG/1.00E02                        2.8E08   0.83     858/
 DUPLICATE
! C.F. Goldsmith, L.B. Harding, Y. Georgievskii, J.A. Miller, S.J. Klippenstein, J Phys Chem A 2015, 119, 7766-7779 (400-2200).
! 
C2H3+O2=CH2O+HCO                     3.0E35  -7.32   11820 ! 1 atm
 PLOG/1.00E-02                       1.4E36  -7.60   12610/
 PLOG/1.00E-01                       2.6E15  -1.28     513/
 PLOG/3.16E-01                       2.2E36  -7.57   12490/
 PLOG/1.00E00                        3.0E35  -7.32   11820/
 PLOG/3.16E00                        1.6E36  -7.47   12460/
 PLOG/1.00E01                        5.8E35  -7.20   13430/
 PLOG/3.16E01                        3.5E20  -2.57    5578/
 PLOG/1.00E02                        3.0E33  -6.28   16000/
 DUPLICATE
C2H3+O2=CH2O+HCO                     6.8E15  -1.31     646 ! 1 atm
 PLOG/1.00E-02                       1.4E36  -7.60   12610/
 PLOG/1.00E-01                       2.5E15  -1.28     513/
 PLOG/3.16E-01                       5.3E15  -1.29     521/
 PLOG/1.00E00                        6.8E15  -1.31     646/
 PLOG/3.16E00                        1.1E16  -1.36    1066/
 PLOG/1.00E01                        2.8E15  -1.18    1429/
 PLOG/3.16E01                        1.1E69 -19.23   14760/
 PLOG/1.00E02                        4.7E10   0.19     831/
 DUPLICATE
! C.F. Goldsmith, L.B. Harding, Y. Georgievskii, J.A. Miller, S.J. Klippenstein, J Phys Chem A 2015, 119, 7766-7779 (400-2200).
! 
C2H3+O2=CH2O+H+CO                    7.1E35  -7.32   11820 ! 1 atm
 PLOG/1.00E-02                       6.5E36  -7.60   12640/
 PLOG/1.00E-01                       6.3E36  -7.60   12610/
 PLOG/3.16E-01                       5.1E36  -7.57   12490/
 PLOG/1.00E00                        7.1E35  -7.32   11820/
 PLOG/3.16E00                        3.7E36  -7.47   12460/
 PLOG/1.00E01                        1.3E36  -7.20   13430/
 PLOG/3.16E01                        8.3E20  -2.57    5578/
 PLOG/1.00E02                        7.1E33  -6.28   16000/
 DUPLICATE
C2H3+O2=CH2O+H+CO                    1.6E16  -1.31     646 ! 1 atm
 PLOG/1.00E-02                       1.2E16  -1.28     515/
 PLOG/1.00E-01                       1.2E16  -1.28     513/
 PLOG/3.16E-01                       1.3E16  -1.29     521/
 PLOG/1.00E00                        1.6E16  -1.31     646/
 PLOG/3.16E00                        2.4E16  -1.36    1066/
 PLOG/1.00E01                        6.6E15  -1.18    1429/
 PLOG/3.16E01                        2.7E69 -19.23   14760/
 PLOG/1.00E02                        1.1E11   0.19     831/
 DUPLICATE
! C.F. Goldsmith, L.B. Harding, Y. Georgievskii, J.A. Miller, S.J. Klippenstein, J Phys Chem A 2015, 119, 7766-7779 (400-2200).
! 
C2H3+O2=CO+CH3O                      1.0E11  -0.33    -748 ! 1 atm
 PLOG/1.00E-02                       8.2E18  -2.66    3201/
 PLOG/1.00E-01                       4.1E14  -1.32     886/
 PLOG/3.16E-01                       4.3E14  -1.33     901/
 PLOG/1.00E00                        1.0E11  -0.33    -748/
 PLOG/3.16E00                        1.9E12  -3.00   -8995/
 PLOG/1.00E01                        1.9E24  -5.63       2/
 PLOG/3.16E01                        1.1E18  -2.22    5178/
 PLOG/1.00E02                        5.8E32  -6.45   16810/
 DUPLICATE
C2H3+O2=CO+CH3O                      5.8E21  -3.54    4772 ! 1 atm
 PLOG/1.00E-02                       1.3E09   0.18   -1717/
 PLOG/1.00E-01                       6.0E11  -2.93   -9564/
 PLOG/3.16E-01                       2.9E11  -2.93  -10120/
 PLOG/1.00E00                        5.8E21  -3.54    4772/
 PLOG/3.16E00                        5.0E15  -1.62    1849/
 PLOG/1.00E01                        9.3E16  -1.96    3324/
 PLOG/3.16E01                        1.0E72 -20.69   15860/
 PLOG/1.00E02                        1.1E09   0.31    1024/
 DUPLICATE
! C.F. Goldsmith, L.B. Harding, Y. Georgievskii, J.A. Miller, S.J. Klippenstein, J Phys Chem A 2015, 119, 7766-7779 (400-2200).
! 
C2H3+O2=CO2+CH3                      7.3E31  -6.70   10440 ! 1 atm
 PLOG/1.00E-02                       2.4E35  -7.76   12630/
 PLOG/1.00E-01                       1.7E35  -7.72   12520/
 PLOG/3.16E-01                       4.5E34  -7.55   12140/
 PLOG/1.00E00                        7.3E31  -6.70   10440/
 PLOG/3.16E00                        3.6E35  -7.75   12830/
 PLOG/1.00E01                        2.1E35  -7.53   14050/
 PLOG/3.16E01                        3.8E18  -2.44    5408/
 PLOG/1.00E02                        1.2E32  -6.32   16190/
 DUPLICATE
C2H3+O2=CO2+CH3                      5.3E13  -1.14     447 ! 1 atm
 PLOG/1.00E-02                       6.3E13  -1.16     406/
 PLOG/1.00E-01                       6.2E13  -1.16     401/
 PLOG/3.16E-01                       6.1E13  -1.16     397/
 PLOG/1.00E00                        5.3E13  -1.14     447/
 PLOG/3.16E00                        1.5E14  -1.26     988/
 PLOG/1.00E01                        5.0E13  -1.11    1409/
 PLOG/3.16E01                        1.4E70 -20.11   15430/
 PLOG/1.00E02                        9.2E08   0.25     855/
 DUPLICATE
! C.F. Goldsmith, L.B. Harding, Y. Georgievskii, J.A. Miller, S.J. Klippenstein, J Phys Chem A 2015, 119, 7766-7779 (400-2200).
! 
C2H3+CH2O=C2H4+HCO                   1.4E10   0.209    3934 ! 1 atm
 PLOG/ 0.001                         1.1E07   1.090    1807/
 PLOG/ 0.01                          2.5E07   0.993    1995/
 PLOG/ 0.1                           2.5E08   0.704    2596/
 PLOG/ 1                             1.4E10   0.209    3934/
 PLOG/ 10                            3.5E13  -0.726    6944/
 PLOG/ 100                           3.3E14  -0.866   10966/
 PLOG/ 1000                          1.7E01   3.170    9400/
 DUPLICATE
C2H3+CH2O=C2H4+HCO                  -8.5E19  -2.264   23862 ! 1 atm
 PLOG/ 1.000E-03                    -2.3E16  -1.269   20617 /
 PLOG/ 1.000E-02                    -5.2E16  -1.366   20805 /
 PLOG/ 1.000E-01                    -1.5E18  -1.769   22524 /
 PLOG/ 1.000E00                     -8.5E19  -2.264   23862 /
 PLOG/ 1.000E01                     -4.4E23  -3.278   27795 /
 PLOG/ 1.000E02                     -4.2E24  -3.418   31817 /
 PLOG/ 1.000E03                     -2.1E11   0.618   30251 /
 DUPLICATE
!
C2H3+CH2O=C2H4+H+CO                  8.5E19  -2.264   23862 ! 1 atm
 PLOG/ 1.000E-03                     2.3E16  -1.269   20617 /
 PLOG/ 1.000E-02                     5.2E16  -1.366   20805 /
 PLOG/ 1.000E-01                     1.5E18  -1.769   22524 /
 PLOG/ 1.000E00                      8.5E19  -2.264   23862 /
 PLOG/ 1.000E01                      4.4E23  -3.278   27795 /
 PLOG/ 1.000E02                      4.2E24  -3.418   31817 /
 PLOG/ 1.000E03                      2.1E11   0.618   30251 /
!
C2H3+HCO=C2H4+CO                     9.0E13   0.000       0 ! 
! Tsang W Hampson RF JPCRD 15:1087 1986  
!
C2H3+CH3=C2H2+CH4                    9.0E12   0.000    -765 ! 
! Stoliarov SI Knyazev VD Slagle IR JPCA 104:9687-9697 2000
!
C2H3+CH=CH2+C2H2                     5.0E13   0.000       0 ! 
! JAM est
!
C2H3+CH3OH=C2H4+CH3O                 1.0E06   1.510   26630 !
! Chen et al., Int. J. Chem. Kinet. 47 (2015) 764-772
!
C2H3+CH3OH=C2H4+CH2OH                1.8E-2   4.02    23370 !
! Chen et al., Int. J. Chem. Kinet. 47 (2015) 764--772
!
C2H3+C2H3=C2H4+C2H2                  1.5E13   0.000       0 ! 
! Fahr A Laufer A Klein R Braun W JPC 95:3218-3224 1991
!
C2H3+C2H=C2H2+C2H2                   3.0E13   0.000       0 ! 
! JAM est
!
C2H2+M=C2H+H+M                       9.1E30  -3.700  127138 ! 
     H2/2/ CO/2/ CO2/3/  H2O/5/
! Tsang W Hampson RF JPCRD 15:1087 1986  
!
C2H2(+M)=H2CC(+M)                    1.8E04   3.510   43300 ! 
 LOW  /2.5E15 -0.640 49700/                                 !
 TROE / 0.5 1.E-30 1.E30 /
! pw
!
C2H+H2=C2H2+H                        4.1E05   2.390     864 ! 
! Harding LB Schatz GC Chiles RA JCP 76:5172-5173 1982
!
C2H2+O=HCCO+H                        1.4E07   2.000    1900 ! 
! Glarborg P Alzueta MU Dam-Johansen K Miller JA CF 115:1 1998
!
C2H2+O=CH2+CO                        6.1E06   2.000    1900 ! 
! Glarborg P Alzueta MU Dam-Johansen K Miller JA CF 115:1 1998
!
!C2H2+O=C2H+OH                        3.2E15  -0.600   15000 !
! P Glarborg RJ Kee JA Miller CNF 65 (1986) 177-202.
!
C2H2+OH=CH3+CO                       1.3E09   0.730    2579 ! 1 atm
 PLOG   / .01                        4.8E05   1.680    -330./
 PLOG   / .025                       4.4E06   1.400     227./
 PLOG   / 0.1                        7.7E07   1.050    1115./
 PLOG   / 1.0                        1.3E09   0.730    2579./
 PLOG   / 10.0                       4.3E08   0.920    3736./
 PLOG   / 100.                       8.3E05   1.770    4697./ 
! Senosiain JP Klippenstein SJ Miller JA JPCA 109:6045-6055 2005
!
C2H2+OH=HCCOH+H                      2.4E06   2.000   12713 ! 1 atm
 PLOG  /.01                          2.8E05   2.280   12419./
 PLOG  /.025                         7.5E05   2.160   12547./
 PLOG  /.1                           1.8E06   2.040   12669./
 PLOG  / 1.0                         2.4E06   2.000   12713./
 PLOG  / 10.                         3.2E06   1.970   12810./
 PLOG  / 100.                        7.4E06   1.890   13603./ 
! Senosiain JP Klippenstein SJ Miller JA JPCA 109:6045-6055 2005
!
C2H2+OH=CHCHOH                       1.9E44 -11.380    6299  ! 1 atm 
 PLOG   / .01                        2.9E64 -18.570   10009. /
 PLOG   / .025                       4.7E59 -16.870    9087. /
 PLOG   / 0.1                        1.2E28  -5.560    3724. /
 PLOG   / 1.0                        1.9E44 -11.380    6299. /
 PLOG   / 10.0                       1.5E24  -4.060    3261. /
 PLOG   / 100.                       6.2E20  -2.800    2831. /
 DUPLICATE
C2H2+OH=CHCHOH                       3.5E31  -6.200    6635  ! 1 atm 
 PLOG   / .01                        2.6E33  -7.360    6392. /
 PLOG   / .025                       4.4E32  -7.020    5933. /
 PLOG   / 0.1                        6.4E42  -9.960   11737. /
 PLOG   / 1.0                        3.5E31  -6.200    6635. / 
 PLOG   / 10.0                       4.5E31  -5.920    8761. /
 PLOG   / 100.                       1.6E29  -4.910    9734. /
 DUPLICATE
! Senosiain JP Klippenstein SJ Miller JA JPCA 109:6045-6055 2005
!
C2H2+OH=CH2CO+H                      7.5E06   1.550    2106 ! 1 atm   
 PLOG   /.01                         1.7E03   2.560    -844. /
 PLOG   /.025                        1.5E04   2.280    -292. /
 PLOG   / 0.1                        3.0E05   1.920     598. /
 PLOG   / 1.0                        7.5E06   1.550    2106. /
 PLOG   / 10.0                       5.1E06   1.650    3400. /
 PLOG   / 100.                       1.5E04   2.450    4477. /
! Senosiain JP Klippenstein SJ Miller JA JPCA 109:6045-6055 2005
!
C2H2+OH=C2H+H2O                      2.6E06   2.140   17060. !
!Senosiain JP Klippenstein SJ Miller JA JPCA 109:6045-6055 2005
!
C2H2+HO2=CH2CHOO                     4.1E50 -13.07    27220 ! 1 atm
  PLOG/1.000E-02                     5.0E06  -1.020    9152/
  PLOG/1.000E-01                     6.0E17  -3.82    10790/
  PLOG/3.160E-01                     2.5E48 -12.82    25220/
  PLOG/1.000E00                      4.1E50 -13.07    27220/
  PLOG/3.160E00                      9.1E46 -11.57    26880/
  PLOG/1.000E01                      4.6E43 -10.24    26930/
  PLOG/3.160E01                      5.6E38  -8.49    26210/
  PLOG/1.000E02                      2.5E35  -7.26    26390/
 DUPLICATE
C2H2+HO2=CH2CHOO                     4.9E21  -4.37    12220 ! 1 atm
  PLOG/1.000E-02                     1.9E26  -8.34     9249/                             ! fit btw. 400 and 1250 K with MAE of 0.2%, 0.6%
  PLOG/1.000E-01                    5.3E129 -41.74    35930/                           ! fit btw. 400 and 1350 K with MAE of 0.5%, 1.1%
  PLOG/3.160E-01                     2.0E18  -3.67    10480/                            ! fit btw. 400 and 1450 K with MAE of 0.2%, 0.6%
  PLOG/1.000E00                      4.9E21  -4.37    12220/                            ! fit btw. 400 and 1550 K with MAE of 0.3%, 1.4%
  PLOG/3.160E00                      1.9E22  -4.28    13080/                            ! fit btw. 400 and 1650 K with MAE of 0.5%, 2.0%
  PLOG/1.000E01                      2.1E21  -3.78    13380/                            ! fit btw. 400 and 1750 K with MAE of 0.7%, 3.0%
  PLOG/3.160E01                      1.4E20  -3.30    13410/                            ! fit btw. 400 and 1900 K with MAE of 1.1%, 4.1%
  PLOG/1.000E02                      1.4E19  -2.91    13420/                            ! fit btw. 400 and 2100 K with MAE of 1.6%, 5.4%
 DUPLICATE 
C2H2+HO2=CHCHO+OH                    1.6E10   0.77    19040 ! 1 atm
  PLOG/1.000E-02                     5.5E09   0.91    18500/
  PLOG/1.000E-01                     5.9E09   0.90    18550/
  PLOG/3.160E-01                     6.8E09   0.88    18640/
  PLOG/1.000E00                      1.6E10   0.77    19040/
  PLOG/3.160E00                      3.5E09   0.99    18810/
  PLOG/1.000E01                      5.4E10   0.61    20740/
  PLOG/3.160E01                      3.7E08   1.23    15960/
  PLOG/1.000E02                      1.5E11   0.48    17730/
 DUPLICATE
C2H2+HO2=CHCHO+OH                    2.5E07   1.56    14790 ! 1 atm
  PLOG/1.000E-02                     2.4E07   1.54    14690/                            ! fit btw. 400 and 2200 K with MAE of 0.1%, 0.2%
  PLOG/1.000E-01                     2.5E07   1.54    14700/                            ! fit btw. 400 and 2200 K with MAE of 0.1%, 0.2%
  PLOG/3.160E-01                     2.6E07   1.54    14730/                            ! fit btw. 400 and 2200 K with MAE of 0.1%, 0.3%
  PLOG/1.000E00                      2.5E07   1.56    14790/                            ! fit btw. 400 and 2200 K with MAE of 0.1%, 0.2%
  PLOG/3.160E00                      1.5E08   1.32    15090/                            ! fit btw. 400 and 2200 K with MAE of 0.1%, 0.2%
  PLOG/1.000E01                      1.6E08   1.36    15420/                            ! fit btw. 400 and 2200 K with MAE of 0.1%, 0.2%
  PLOG/3.160E01                      1.7E07   1.59    15910/                            ! fit btw. 400 and 2200 K with MAE of 0.2%, 0.7%
  PLOG/1.000E02                      7.2E06   1.73    16020/                            ! fit btw. 400 and 2200 K with MAE of 0.4%, 1.7%
 DUPLICATE
C2H2+HO2=CH2CO+OH                    5.3E-7   4.78    15460 ! 1 atm
  PLOG/1.000E-02                     6.3E-7   4.75    15530/
  PLOG/1.000E-01                     6.7E-7   4.74    15550/
  PLOG/3.160E-01                     4.2E-7   4.81    15410/
  PLOG/1.000E00                      5.3E-7   4.78    15460/
  PLOG/3.160E00                      1.0E-6   4.69    15640/
  PLOG/1.000E01                      4.7E-5   4.22    16780/
  PLOG/3.160E01                      9.0E-1   2.97    19730/
  PLOG/1.000E02                      3.6E03   1.97    23010/
 DUPLICATE
C2H2+HO2=CH2CO+OH                    3.3E-15   6.70    10090 ! 1 atm
  PLOG/1.000E-02                     1.3E-14   6.58    10270/                            ! fit btw. 400 and 2200 K with MAE of 0.0%, 0.1%
  PLOG/1.000E-01                     1.3E-14   6.59    10330/                            ! fit btw. 400 and 2200 K with MAE of 0.0%, 0.1%
  PLOG/3.160E-01                     4.0E-14   6.36    10270/                            ! fit btw. 400 and 2200 K with MAE of 0.0%, 0.1%
  PLOG/1.000E00                      3.3E-15   6.70    10090/                            ! fit btw. 400 and 2200 K with MAE of 0.0%, 0.1%
  PLOG/3.160E00                      8.7E-21   8.30     8107/                             ! fit btw. 400 and 2200 K with MAE of 0.1%, 0.2%
  PLOG/1.000E01                      8.4E-22   8.76     8804/                             ! fit btw. 400 and 2200 K with MAE of 0.2%, 0.5%
  PLOG/3.160E01                      6.9E-14   6.67    13130/                            ! fit btw. 400 and 2200 K with MAE of 0.3%, 0.7%
  PLOG/1.000E02                      6.6E-12   6.15    14730/                            ! fit btw. 400 and 2200 K with MAE of 0.1%, 0.3%
 DUPLICATE
C2H2+HO2=CH2CHO+O                    3.0E07   0.98    13310 ! 1 atm
  PLOG/1.000E-02                     5.5      1.19    12880/
  PLOG/1.000E-01                     1.1E08   0.77    13600/
  PLOG/3.160E-01                     1.2E07   1.09    13050/
  PLOG/1.000E00                      3.0E07   0.98    13310/
  PLOG/3.160E00                      2.0E74 -16.33   109200/
  PLOG/1.000E01                      7.5E14  -1.17    18350/
  PLOG/3.160E01                      8.6E18  -2.27    22230/
  PLOG/1.000E02                      5.8E18  -2.09    24350/
 DUPLICATE
C2H2+HO2=CH2CHO+O                    2.5E-4   4.19     8203 ! 1 atm
  PLOG/1.000E-02                     2.9E-4   4.16     7736/                             ! fit btw. 400 and 2200 K with MAE of 0.1%, 0.3%
  PLOG/1.000E-01                     6.1E03   3.81     8394/                             ! fit btw. 400 and 2200 K with MAE of 0.1%, 0.2%
  PLOG/3.160E-01                     5.4E-4   4.09     8044/                             ! fit btw. 400 and 2200 K with MAE of 0.1%, 0.3%
  PLOG/1.000E00                      2.5E-4   4.19     8203/                             ! fit btw. 400 and 2200 K with MAE of 0.0%, 0.2%
  PLOG/3.160E00                      6.6E04   1.85    12360/                            ! fit btw. 400 and 2200 K with MAE of 0.5%, 3.0%
  PLOG/1.000E01                      2.9E-1   3.38    10590/                            ! fit btw. 400 and 2200 K with MAE of 0.1%, 0.2%
  PLOG/3.160E01                      2.0E00   3.17    11740/                            ! fit btw. 400 and 2200 K with MAE of 0.2%, 0.4%
  PLOG/1.000E02                      1.1E-1   3.52    11980/                            ! fit btw. 400 and 2200 K with MAE of 0.5%, 1.3%
 DUPLICATE
C2H2+HO2=OCHCHO+H                    2.2E09   0.06    12470 ! 1 atm
  PLOG/1.000E-02                     8.5E07   0.48    11720/
  PLOG/1.000E-01                     7.4E07   0.50    11690/
  PLOG/3.160E-01                     7.9E07   0.49    11700/
  PLOG/1.000E00                      2.2E09   0.06    12470/
  PLOG/3.160E00                      7.0E49 -10.18    77110/
  PLOG/1.000E01                      4.1E16  -2.03    17630/
  PLOG/3.160E01                      9.4E16  -2.03    19590/
  PLOG/1.000E02                      5.9E21  -3.32    25030/
 DUPLICATE
C2H2+HO2=OCHCHO+H                    2.2E-5   4.17     6416 ! 1 atm
  PLOG/1.000E-02                     2.4E-6   4.43     5578/                             ! fit btw. 400 and 2200 K with MAE of 0.1%, 0.5%
  PLOG/1.000E-01                     2.0E-6   4.45     5564/                             ! fit btw. 400 and 2200 K with MAE of 0.1%, 0.6%
  PLOG/3.160E-01                     1.8E-6   4.46     5654/                             ! fit btw. 400 and 2200 K with MAE of 0.1%, 0.5%
  PLOG/1.000E00                      2.2E-5   4.17     6416/                             ! fit btw. 400 and 2200 K with MAE of 0.1%, 0.4%
  PLOG/3.160E00                      7.7E05   1.18    11340/                            ! fit btw. 400 and 2200 K with MAE of 0.6%, 3.0%
  PLOG/1.000E01                      2.0E-2   3.38     8696/                             ! fit btw. 400 and 2200 K with MAE of 0.4%, 0.9%
  PLOG/3.160E01                      6.1E-3   3.53     9217/                             ! fit btw. 400 and 2200 K with MAE of 0.7%, 1.4%
  PLOG/1.000E02                      6.8E-2   3.27    10760/                            ! fit btw. 400 and 2200 K with MAE of 0.8%, 2.4%
 DUPLICATE
! Replace HCO with 70% H + CO
C2H2+HO2=CH2O+HCO                    3.3E102 -24.18   138600 ! 1 atm
  PLOG/1.000E-02                     3.9E13  -1.17    13750/
  PLOG/1.000E-01                     4.3E00   2.64     7253/
  PLOG/3.160E-01                     2.6E-6   4.34     4525/
  PLOG/1.000E00                      3.3E102 -24.18   138600/
  PLOG/3.160E00                      5.2E15  -1.75    15180/
  PLOG/1.000E01                      7.3E35  -7.77    26970/
  PLOG/3.160E01                      1.8E28  -5.30    25130/
  PLOG/1.000E02                      2.5E16  -1.70    20030/
 DUPLICATE
C2H2+HO2=CH2O+HCO                    8.1E07   0.60    10850 ! 1 atm
  PLOG/1.000E-02                     8.4E00   2.56     7382/                             ! fit btw. 400 and 2200 K with MAE of 0.3%, 0.6%
  PLOG/1.000E-01                     1.6E13  -1.05    13520/                            ! fit btw. 400 and 2200 K with MAE of 0.3%, 0.6%
  PLOG/3.160E-01                     6.9E09  -0.00    11720/                            ! fit btw. 400 and 2200 K with MAE of 0.2%, 0.9%
  PLOG/1.000E00                      8.1E07   0.60    10850/                            ! fit btw. 400 and 2200 K with MAE of 0.6%, 3.0%
  PLOG/3.160E00                      3.5E00   2.69     8025/                             ! fit btw. 400 and 2200 K with MAE of 0.2%, 0.8%
  PLOG/1.000E01                      9.8E06   0.91    11710/                            ! fit btw. 400 and 2200 K with MAE of 0.6%, 1.4%
  PLOG/3.160E01                      1.8E04   1.70    11250/                            ! fit btw. 400 and 2200 K with MAE of 0.8%, 2.2%
  PLOG/1.000E02                      4.3E-6   4.31     6829/                             ! fit btw. 400 and 2200 K with MAE of 2.3%, 8.9%
 DUPLICATE
C2H2+HO2=CH2O+H+CO                  7.8E102 -24.18   138600 ! 1 atm
  PLOG/1.000E-02                     9.1E13  -1.17    13750/
  PLOG/1.000E-01                     9.9E00   2.64     7253/
  PLOG/3.160E-01                     6.1E-6   4.34     4525/
  PLOG/1.000E00                     7.8E102 -24.18   138600/
  PLOG/3.160E00                      1.2E16  -1.75    15180/
  PLOG/1.000E01                      1.7E36  -7.77    26970/
  PLOG/3.160E01                      4.1E28  -5.30    25130/
  PLOG/1.000E02                      5.8E16  -1.70    20030/
 DUPLICATE
C2H2+HO2=CH2O+H+CO                   1.9E08   0.60    10850 ! 1 atm
  PLOG/1.000E-02                     2.0E01   2.56     7382/                             ! fit btw. 400 and 2200 K with MAE of 0.3%, 0.6%
  PLOG/1.000E-01                     3.6E13  -1.05    13520/                            ! fit btw. 400 and 2200 K with MAE of 0.3%, 0.6%
  PLOG/3.160E-01                     1.6E10  -0.00    11720/                            ! fit btw. 400 and 2200 K with MAE of 0.2%, 0.9%
  PLOG/1.000E00                      1.9E08   0.60    10850/                            ! fit btw. 400 and 2200 K with MAE of 0.6%, 3.0%
  PLOG/3.160E00                      8.3E00   2.69     8025/                             ! fit btw. 400 and 2200 K with MAE of 0.2%, 0.8%
  PLOG/1.000E01                      2.3E07   0.91    11710/                            ! fit btw. 400 and 2200 K with MAE of 0.6%, 1.4%
  PLOG/3.160E01                      4.2E04   1.70    11250/                            ! fit btw. 400 and 2200 K with MAE of 0.8%, 2.2%
  PLOG/1.000E02                      1.0E-5   4.31     6829/                             ! fit btw. 400 and 2200 K with MAE of 2.3%, 8.9%
 DUPLICATE 
C2H2+HO2=CO+CH3O                     8.9E69 -15.85   102500 ! 1 atm
  PLOG/1.000E-02                     3.5E11   0.00    49510/
  PLOG/1.000E-01                     2.8E08   0.01    11920/
  PLOG/3.160E-01                     8.1E07   0.18    11650/
  PLOG/1.000E00                      8.9E69 -15.85   102500/
  PLOG/3.160E00                      5.7E12  -1.25    14570/
  PLOG/1.000E01                      3.3E23  -4.45    21210/
  PLOG/3.160E01                      2.4E22  -3.96    22650/
  PLOG/1.000E02                      1.2E18  -2.57    22360/
 DUPLICATE
C2H2+HO2=CO+CH3O                     5.4E05   0.86    10700 ! 1 atm
  PLOG/1.000E-02                     2.9E04   1.23     9903/                             ! fit btw. 400 and 2200 K with MAE of 0.8%, 3.8%
  PLOG/1.000E-01                     9.7E-7   4.15     5173/                             ! fit btw. 400 and 2200 K with MAE of 0.2%, 0.8%
  PLOG/3.160E-01                     1.8E-8   4.62     4517/                             ! fit btw. 400 and 2200 K with MAE of 0.2%, 0.8%
  PLOG/1.000E00                      5.4E05   0.86    10700/                            ! fit btw. 400 and 2200 K with MAE of 0.5%, 2.6%
  PLOG/3.160E00                      5.4E-4   3.42     7218/                             ! fit btw. 400 and 2200 K with MAE of 0.2%, 0.8%
  PLOG/1.000E01                      2.9E02   1.84    10460/                            ! fit btw. 400 and 2200 K with MAE of 0.5%, 1.2%
  PLOG/3.160E01                      8.1E00   2.30    10560/                            ! fit btw. 400 and 2200 K with MAE of 0.8%, 1.8%
  PLOG/1.000E02                      6.9E-4   3.42     9329/                             ! fit btw. 400 and 2200 K with MAE of 1.6%, 5.8%
 DUPLICATE
C2H2+HO2=CO2+CH3                     4.0E84 -19.80   119800 ! 1 atm
  PLOG/1.000E-02                     1.2E-7   4.31     4614/
  PLOG/1.000E-01                     1.1E-7   4.32     4622/
  PLOG/3.160E-01                    1.8E142 -35.04   188700/
  PLOG/1.000E00                      4.0E84 -19.80   119800/
  PLOG/3.160E00                      5.0E13  -1.60    14980/
  PLOG/1.000E01                      8.6E28  -6.15    24030/
  PLOG/3.160E01                      1.3E27  -5.42    25380/
  PLOG/1.000E02                      1.7E15  -1.80    20370/
 DUPLICATE
C2H2+HO2=CO2+CH3                     1.4E06   0.68    10810 ! 1 atm
  PLOG/1.000E-02                     2.0E08   0.00    11790/                            ! fit btw. 400 and 2200 K with MAE of 0.3%, 1.0%
  PLOG/1.000E-01                     2.0E08   0.00    11780/                            ! fit btw. 400 and 2200 K with MAE of 0.3%, 1.0%
  PLOG/3.160E-01                     1.6E05   0.95    10200/                            ! fit btw. 400 and 2200 K with MAE of 0.7%, 3.5%
  PLOG/1.000E00                      1.4E06   0.68    10810/                            ! fit btw. 400 and 2200 K with MAE of 0.6%, 2.9%
  PLOG/3.160E00                      9.3E-3   3.00     7659/                             ! fit btw. 400 and 2200 K with MAE of 0.2%, 0.9%
  PLOG/1.000E01                      1.9E04   1.26    11230/                            ! fit btw. 400 and 2200 K with MAE of 0.6%, 1.5%
  PLOG/3.160E01                      2.9E02   1.79    11240/                            ! fit btw. 400 and 2200 K with MAE of 0.8%, 2.0%
  PLOG/1.000E02                      3.9E-7   4.21     7314/                             ! fit btw. 400 and 2200 K with MAE of 2.1%, 8.2%
 DUPLICATE
! pw CFG 2015
!
C2H2+O2=HCO+HCO	                     6.1E12   0.000   53250
 DUPLICATE
C2H2+O2=HCO+HCO                      1.7E07   1.670   70960 ! triplet surface         
 DUPLICATE
C2H2+O2=HCO+H+CO                     6.7E33  -5.633   82336
DUPLICATE
C2H2+O2=HCO+H+CO                     1.1E26  -3.525   73959
DUPLICATE
C2H2+O2=H+CO+H+CO                    1.2E32  -4.869   93010 !
! Gimenez-Lopez et al. 2016 c2h2 paper
! including prompt dissociation of HCO (following Labbe et al., J. Phys. Chem. Lett. 2016)
!
C2H2+CH2(S)=C2H2+CH2                 4.0E13   0.000       0 !  
! Hack W Koch M Wagener R Wagner HGg BBPC 93:165 1989
!
H2CC+H=C2H2+H                        1.0E14   0.000       0 !        
! Laskin A Wang H Law CK IJCK 32:589 2000
!
H2CC+OH=CH2CO+H                      2.0E13   0.000       0 !         
! Laskin A Wang H Law CK IJCK 32:589 2000
!
H2CC+O2=CH2+CO2                      1.0E13   0.000       0 ! 
! Laskin A Wang H CPL 303:43-49 1999
! JAM est prod
!
C2+H2=C2H+H                          4.0E05   2.400    1000 ! 
! Glarborg P Alzueta MU Dam-Johansen K Miller JA CF 115:1 1998
! 
C2H+O=CH+CO                          5.0E13   0.000       0 !
! Glarborg P Alzueta MU Dam-Johansen K Miller JA CF 115:1 1998
! JAM est
! 
C2H+OH=HCCO+H                        2.0E13   0.000       0 ! 
! Glarborg P Alzueta MU Dam-Johansen K Miller JA CF 115:1 1998
! JAM est
! 
C2H+OH=C2+H2O                        4.0E07   2.000    8000 ! 
! Glarborg P Alzueta MU Dam-Johansen K Miller JA CF 115:1 1998
! JAM est
! 
C2H+O2=CO+CO+H                       4.7E13  -0.160       0 !         
! Thiesemann H Taatjes CA CPL 270:580-586 1997
!
C2H+CH4=CH3+C2H2                     7.2E12   0.000     976 !
! Opansky BJ Leone SR JPC 100:4888-4892 1996
!
C2+M=C+C+M                           1.5E16   0.000  142300 !  
! Kruse T Roth P JPCA 101:2138-2146 1997
!
C2+O=C+CO                            1.0E14   0.000       0 ! 
! est
!
C2+OH=C2O+H                          5.0E13   0.000       0 ! 
! Glarborg P Alzueta MU Dam-Johansen K Miller JA CF 115:1 1998
! JAM est
! 
C2+O2=CO+CO                          9.0E12   0.000     980 ! 
! Baughum SL Oldenborg RC ACS SS (ed TM Sloane) 249:257-266 1984
! JAM est prod
!
CH3CH2OH=CH2OH+CH3                   5.6E64 -14.470  107039 ! 1 atm
 PLOG/0.001                          1.3E51 -10.590  100869/
 PLOG/0.01                           5.2E59 -13.980   99850/
 PLOG/0.1                            1.6E66 -15.300  105331/
 PLOG/1.0                            5.6E64 -14.470  107039/
 PLOG/10.0                           1.6E58 -12.290  105708/
 PLOG/100.0                          1.8E47  -8.960  101002/
!R. Sivaramakrishnan, M.-C. Su, J. Michael, S. Klippenstein, L. Harding, B. Ruscic, M.-C.Su, Journal of Physical Chemistry A 114 (2010) 9425-9439.	
!
CH3CH2OH=C2H5+OH                     1.5E65 -14.89   112282 ! 1 atm  
 PLOG/0.001                          8.1E46 -11.33   110991/
 PLOG/0.01                           1.8E56 -13.49   107178/
 PLOG/0.1                            4.7E63 -14.99   109561/
 PLOG/1.0                            1.5E65 -14.89   112282/
 PLOG/10.0                           2.8E61 -13.40   113016/
 PLOG/100.0                          6.2E51 -10.34   109879/
!R. Sivaramakrishnan, M.-C. Su, J. Michael, S. Klippenstein, L. Harding, B. Ruscic, M.-C.Su, Journal of Physical Chemistry A 114 (2010) 9425-9439.	
!
CH3CH2OH=C2H4+H2O                    5.2E43  -8.900   81461 ! 1 atm
 PLOG/0.001                          3.4E59 -14.220   83625/
 PLOG/0.01                           2.6E57 -13.290   85214/
 PLOG/0.1                            1.7E52 -11.520   84698/ 
 PLOG/1.0                            5.2E43  -8.900   81461/
 PLOG/10.0                           4.6E32  -5.600   76019/
 PLOG/100.0                          3.8E20  -2.060   69426/
!R. Sivaramakrishnan, M.-C. Su, J. Michael, S. Klippenstein, L. Harding, B. Ruscic, M.-C.Su, Journal of Physical Chemistry A 114 (2010) 9425-9439.	
!
CH3CHOH+H=CH3CH2OH                   1.2E53 -12.330   14505 ! 1 atm
 PLOG/  1.00E-02                     9.9E42 -10.770    8942/                
 PLOG/  1.00E-01                     1.9E55 -13.560   14306/ 
 PLOG/  1.00E00                      1.2E53 -12.330   14505/ 
 PLOG/  1.00E01                      1.7E50 -11.040   15896/ 
 PLOG/  1.00E02                      1.6E40  -7.820   12916/ 
! Labbe NJ Sivaramakrishnan R Klippenstein SJ, Proc. Combust. Inst. 35 (2015) 447-455; personal communication 650-2000 K fit
!
!CH3CH2O+H(+M)=CH3CH2OH(+M)            3.1E11   0.894      13 !
! LOW /                                3.8E51 -15.550   11101 /
!
CH3CH2OH+H=CH3CHOH+H2                8.8E03   2.680    2913 !
!R. Sivaramakrishnan, M.-C. Su, J. Michael, S. Klippenstein, L. Harding, B. Ruscic, M.-C.Su, Journal of Physical Chemistry A 114 (2010) 9425-9439.	
!
CH3CH2OH+H=CH2CH2OH+H2               5.3E03   2.810    7491 !
!R. Sivaramakrishnan, M.-C. Su, J. Michael, S. Klippenstein, L. Harding, B. Ruscic, M.-C.Su, Journal of Physical Chemistry A 114 (2010) 9425-9439.	
!
CH3CH2OH+H=CH3CH2O+H2                9.5E02   3.140    8696 ! 
!R. Sivaramakrishnan, M.-C. Su, J. Michael, S. Klippenstein, L. Harding, B. Ruscic, M.-C.Su, Journal of Physical Chemistry A 114 (2010) 9425-9439.	
!
CH3CH2OH+O=CH2CH2OH+OH               9.7E02   3.230    4660 ! 
! Wu CW Lee Yuan P Xu S Lin MC J Phys Chem A 111 (2007) 6693-6703
!
CH3CH2OH+O=CH3CHOH+OH                1.5E05   2.470     876 ! 
! Wu CW Lee Yuan P Xu S Lin MC J Phys Chem A 111 (2007) 6693-6703
!
CH3CH2OH+O=CH3CH2O+OH                1.5E-3   4.700    1730 ! 
! Wu CW Lee Yuan P Xu S Lin MC J Phys Chem A 111 (2007) 6693-6703
!
CH3CH2OH+OH=CH3CHOH+H2O	             4.5E02   3.110   -2666 !
!
CH3CH2OH+OH=CH2CH2OH+H2O             9.4E03   2.670   -1004 !
!
CH3CH2OH+OH=CH3CH2O+H2O	             2.4E03   2.820    -691 !
 DUP
CH3CH2OH+OH=CH3CH2O+H2O	             7.9E07   1.180    -303 !
 DUP
!
CH3CH2OH+HO2=CH3CHOH+H2O2            8.2E03   2.550   10750 ! 
! Marinov NM IJCK 31:183 1999
!
CH3CH2OH+HO2=CH2CH2OH+H2O2           1.2E04   2.550   15750 ! 
! Marinov NM IJCK 31:183 1999
!
CH3CH2OH+HO2=CH3CH2O+H2O2            2.5E12   0.000   24000 !  
! Marinov NM IJCK 31:183 1999
!
CH3CH2OH+CH3=CH3CHOH+CH4             2.0E01   3.370    7630 !
! Xu et al., J. Chem. Phys. 120 (2004).
!
CH3CH2OH+CH3=CH2CH2OH+CH4            2.0E00   3.570    7717 !
! Xu et al., J. Chem. Phys. 120 (2004).
!
CH3CH2OH+CH3=CH3CH2O+CH4             3.3E02   3.300   12283 !
! Xu et al., J. Chem. Phys. 120 (2004).
!
CH3CHOH(+M)=CH3HCO+H(+M)             6.2E09   1.310   33778 !
 LOW  /                              1.8E16   0.000   20782 /                                 
 TROE /0.187 65.2 2568 41226 /       
!
CH3CHOH(+M)=CH2CHOH+H (+M)           6.4E09   1.330   35974 !
 LOW  /                              8.2E14   0.000   21517 /                                 
 TROE / 0.473 10 2218 2615 /       
!
CH3CHOH(+M)=CH3+CH2O(+M)             2.2E09   1.180   33987 !
 LOW  /                              5.9E15   0.000   21333 /                                 
 TROE / 0.124  1  1729  50000  	/
!
CH3CHOH+H=CH2CHOH+H2                 3.1E12   0.2728   -334 !
! Labbe NJ Sivaramakrishnan R Klippenstein SJ, Proc. Combust. Inst. 35 (2015) 447-455
!
CH3CHOH+H=C2H4+H2O                   2.6E20  -2.079    3148 ! 1 atm
 PLOG/   0.001                       1.2E17  -1.166     284 /
 PLOG/   0.010                       1.2E17  -1.162     266 /
 PLOG/   0.100                       1.8E17  -1.216     386 /
 PLOG/   1.000                       2.6E20  -2.079    3148 /
 PLOG/   10.00                       9.3E23  -2.996    7954 /
 PLOG/   100.0                       1.6E20  -1.812    9448 /
! Labbe NJ Sivaramakrishnan R Klippenstein SJ, Proc. Combust. Inst. 35 (2015) 447-455
!
CH3CHOH+H=CH3+CH2OH                  2.3E20  -1.795    5893 ! 1 atm
 PLOG/   0.001                       1.4E17  -0.912    3081 /
 PLOG/   0.010                       1.5E17  -0.923    3116 /
 PLOG/   0.100                       4.5E17  -1.052    3509 /
 PLOG/   1.000                       2.3E20  -1.795    5893 /
 PLOG/   10.00                       5.0E24  -2.949   10754 /
 PLOG/   100.0                       4.0E23  -2.527   13637 /
! Labbe NJ Sivaramakrishnan R Klippenstein SJ, Proc. Combust. Inst. 35 (2015) 447-455
!
CH3CHOH+H=C2H5+OH                    1.6E16  -0.697    6677 ! 1 atm
 PLOG/   0.001                       4.0E13   0.021    4442 /
 PLOG/   0.010                       4.4E13   0.010    4476 /
 PLOG/   0.100                       1.1E14  -0.095    4790 /
 PLOG/   1.000                       1.6E16  -0.697    6677 /
 PLOG/   10.00                       6.8E20  -1.943   11331 /
 PLOG/   100.0                       6.3E21  -2.106   15269 /
! Labbe NJ Sivaramakrishnan R Klippenstein SJ, Proc. Combust. Inst. 35 (2015) 447-455
!
CH3CHOH+O=CH3HCO+OH                  1.0E14   0.000       0 ! 
! Marinov NM IJCK 31:183 1999
!
CH3CHOH+OH=CH3HCO+H2O                5.0E12   0.000       0 ! 
! Marinov NM IJCK 31:183 1999
!
CH3CHOH+HO2=CH3HCO+OH+OH             4.0E13   0.000       0 ! 
! Marinov NM IJCK 31:183 1999
!
CH3CHOH+O2=CH3HCO+HO2	             5.3E17  -1.638     839 ! 1 atm
 PLOG/ 0.001                         5.3E17  -1.637     838/
 PLOG/ 0.01                          5.3E17  -1.637     838/
 PLOG/ 0.1                           5.3E17  -1.637     838/
 PLOG/ 1                             5.3E17  -1.638     839/
 PLOG/ 10                            1.5E18  -1.771    1120/
 PLOG/ 100                           3.8E20  -2.429    3090/
!
CH3CHOH+O2=CH2CHOH+HO2	             7.6E02   2.450    -296 ! 1 atm
 PLOG/ 0.001                         5.1E02   2.495    -414/
 PLOG/ 0.01                          5.1E02   2.496    -414/
 PLOG/ 0.1                           5.3E02   2.490    -402/
 PLOG/ 1                             7.6E02   2.450    -296/		
 PLOG/ 10                            8.9E03   2.146     470/
 PLOG/ 100                           4.4E05   1.699    2330/
!
CH2CH2OH=CH2CHOH+H                   3.3E28  -5.260   35583 ! 1 atm
 PLOG/ 0.0013                        2.7E15  -1.920   29383/		
 PLOG/ 1                             3.3E28  -5.260   35583/		
 PLOG/ 100                           2.7E27  -4.440   37205/
! Xu, Z. F.; Xu, K.; Lin, M. C. ChemPhysChem 2009, 10, 972-982

!CH3CH2O=CH2CH2OH                     2.8E-29 11.900    4450 ! 
!
CH2CH2OH+H=C2H4+H2O                  2.6E22  -2.599    5235 ! 1 atm
 PLOG/   0.001                       1.7E17  -1.184     335 /
 PLOG/   0.010                       1.6E17  -1.176     299 /
 PLOG/   0.100                       1.7E18  -1.461    1107 /
 PLOG/   1.000                       2.6E22  -2.599    5235 /
 PLOG/   10.00                       6.5E23  -2.883    9307 /
 PLOG/   100.0                       3.6E16  -0.716    8767 /
! Labbe NJ Sivaramakrishnan R Klippenstein SJ, Proc. Combust. Inst. 35 (2015) 447-455
!
CH2CH2OH+H=CH3+CH2OH                 1.9E22  -2.300    7693 ! 1 atm
 PLOG/   0.001                       1.5E17  -0.903    3024 /
 PLOG/   0.010                       1.9E17  -0.935    3120 /
 PLOG/   0.100                       2.5E18  -1.243    4062 /
 PLOG/   1.000                       1.9E22  -2.300    7693 /
 PLOG/   10.00                       2.8E25  -3.100   12454 /
 PLOG/   100.0                       7.5E20  -1.693   13429 /
! Labbe NJ Sivaramakrishnan R Klippenstein SJ, Proc. Combust. Inst. 35 (2015) 447-455
!
CH2CH2OH+H=C2H5+OH                   9.2E17  -1.15762  8193 ! 1 atm
 PLOG/   0.001                       3.6E13   0.05139  4302 /
 PLOG/   0.01                        4.6E13   0.02101  4392 /
 PLOG/   0.1                         3.4E14  -0.21686  5113 /
 PLOG/   1                           9.2E17  -1.15762  8193 /
 PLOG/   10                          1.6E22  -2.27331 13261 /
 PLOG/   100                         8.1E19  -1.50969 15534 /
! Labbe NJ Sivaramakrishnan R Klippenstein SJ, Proc. Combust. Inst. 35 (2015) 447-455
! 
CH2CH2OH+H(+M)=CH3CH2OH(+M)          5.2E17  -0.990    1580 ! 
 LOW  /                              2.0E41  -7.080    6685/                                 !
 TROE /0.8422 125 2219 6882/                               !
! est c2h5+h+m
!
CH2CH2OH+O=CH2O+CH2OH                4.0E13   0.000       0 ! 
! est C2H5+O
!
CH2CH2OH+OH=CH2CHOH+H2O              7.9E22  -2.9892   3863 ! 1 atm
 PLOG/   0.001                       1.3E19  -1.9600    273  /
 PLOG/   0.010                       1.2E19  -1.9533    239  /
 PLOG/   0.100                       4.1E19  -2.1007    625  /
 PLOG/   1.000                       7.9E22  -2.9892   3863  /
 PLOG/   10.000                      2.8E24  -3.3287   7749  /
 PLOG/   100.000                     4.7E18  -1.5805   7999  /
! est C2H5+OH
!
CH2CH2OH+HO2=CH3CH2OH+O2             1.0E12   0.000       0 ! 
! est C2H5+HO2
!
CH2CH2OH+HO2=>CH2OH+CH2O+OH          3.0E13   0.000       0 ! 
! est C2H5+HO2
! 
CH2CH2OH+O2=HOCH2CH2OO               6.4E38  -8.770    5859 ! 1 atm
 PLOG/  1.30E-02                     1.5E44 -11.150    5523/	
 PLOG/  1.00E-01                     4.9E42 -10.340    5913/	
 PLOG/  1.00E00                      6.4E38  -8.770    5859/	
 PLOG/  1.00E01                      5.6E32  -6.580    5046/	
 PLOG/  1.00E02                      4.2E26  -4.460    3940/	
! Zador J Fernandes RX Georgievskii Y Meloni G Taatjes CA Miller JA Proc Combust Inst 2009 32 271-277
!
CH2CH2OH+O2=CH2CHOH+HO2              3.6E13  -0.880    3074.0 ! 1 atm
 PLOG/  1.30E-02                     1.3E53 -11.880   35927/	
 PLOG/  1.00E-01                     5.0E12  -0.790     877/	
 PLOG/  1.00E00                      3.6E13  -0.880    3074/	
 PLOG/  1.00E01                      4.4E20  -2.850    8516/	
 PLOG/  1.00E02                      1.9E30  -5.510   16616/	
 DUPLICATE
CH2CH2OH+O2=CH2CHOH+HO2              6.0E03 -10.000     199.0 ! 1 atm
 PLOG/  1.30E-02                     2.3E10  -0.150    -791/	
 PLOG/  1.00E-01                     2.8E61 -14.170   43492/	
 PLOG/  1.00E00                      6.0E03 -10.000     199/	
 PLOG/  1.00E01                      6.0E03 -10.000     199/	
 PLOG/  1.00E02                      6.0E03 -10.000     199/	
 DUPLICATE
! Zador J Fernandes RX Georgievskii Y Meloni G Taatjes CA Miller JA Proc Combust Inst 2009 32 271-277
!
CH2CH2OH+O2=CH2O+CH2O+OH             4.4E24  -4.360    4396 ! 1 atm
 PLOG/  1.30E-02                     5.6E22  -3.950    1210/	
 PLOG/  1.00E-01                     1.4E24  -4.310    2664/	
 PLOG/  1.00E00                      4.4E24  -4.360    4396/	
 PLOG/  1.00E01                      3.0E25  -4.500    6763/	
 PLOG/  1.00E02                      1.2E29  -5.440   11323/	
! Zador J Fernandes RX Georgievskii Y Meloni G Taatjes CA Miller JA Proc Combust Inst 2009 32 271-277
!
CH3CH2O(+M)=CH3+CH2O(+M)             6.3E10   0.930   17098 ! 
 LOW /                               4.7E25   0.930   16532/ ! N2
 TROE /0.426 0.3 2278 100000/  
!
CH3HCO+H=CH3CH2O                     4.6E07   1.710    7090 !
! 
CH3CH2O+H(+M)=CH2OH+CH3(+M)          2.6E18  -1.050    5128 !
 LOW /                               3.0E11   0.893      17 /
!
CH3CH2O+H=CH3HCO+H2                  7.5E09   1.150     673 !
!
CH3CH2O+OH=CH3HCO+H2O                3.0E13   0.000       0 ! 
! est
!
CH3CH2O+O2=CH3HCO+HO2                1.5E10   0.000     645 ! 
!
CH3CH2O+CO=C2H5+CO2                  9.5E25  -4.930    9080 ! 
! est CH3O+CO=CH3+CO2
!
CH3HCO(+M)=CH3+HCO(+M)               2.7E22  -1.740   86355 !
 LOW /                               1.1E59 -11.300   95912/ !
 TROE/ 1.8E-1 4.62E02 1.6773E05 1.58E06/	
 H2/2.86/ H2O/8.57/ CH4/4.23/ CO/2.14/ CO2/2.86/ C2H6/4.23/ N2/1.43/ 
! Sivaramakrishnan, R.; Michael, J.V.; Klippenstein, S.J. J Phys Chem A 114, 755-764 (2010).
!
CH3HCO=CH2CO+H2                      8.5E44  -9.770   90905 ! 1 atm
 PLOG/  5.0E-2                       4.0E44 -10.070   87428/	
 PLOG/  1.0E-01                      7.4E44 -10.050   88422/	
 PLOG/  1.0E00                       8.5E44  -9.770   90905/	
 PLOG/  1.0E01                       2.2E45  -9.550   94879/	
! Sivaramakrishnan, R.; Michael, J.V.; Klippenstein, S.J. J Phys Chem A 114, 755-764 (2010).
! R. Sivaramakrishnan, J.V. Michael, L.B. Harding, S.J. Klippenstein, J Phys Chem A 2015, 119, 7724-7733.
!
CH3HCO=CH4+CO                        1.9E45  -9.430   89415 ! 1 atm
 PLOG/  5.00E-02                     5.1E45  -9.850   89018/	
 PLOG/  1.00E-01                     1.4E45  -9.650   87925/	
 PLOG/  1.00E00                      1.9E45  -9.430   89415/	
 PLOG/  1.00E01                      1.6E45  -9.100   92793/	
! Sivaramakrishnan, R.; Michael, J.V.; Klippenstein, S.J. J Phys Chem A 114, 755-764 (2010).
! R. Sivaramakrishnan, J.V. Michael, L.B. Harding, S.J. Klippenstein, J Phys Chem A 2015, 119, 7724-7733.
!
CH3HCO=CH2CHOH                       1.1E46  -9.760   81964 ! 1 atm
 PLOG/  5.00E-02                     7.3E45 -10.040   78785/	
 PLOG/  1.00E-01                     2.9E45  -9.860   78884/	
 PLOG/  1.00E00                      1.1E46  -9.760   81964/	
 PLOG/  1.00E01                      2.8E45  -9.350   84645/	
! R. Sivaramakrishnan, J.V. Michael, L.B. Harding, S.J. Klippenstein, J Phys Chem A 2015, 119, 7724-7733.
!
CH3HCO+H=CH3CO+H2                    1.3E05   2.580    1219 !
! 
CH3HCO+H=CH2CHO+H2                   2.7E03   3.100    5203 !
! 
CH3HCO+O=CH3CO+OH                    5.8E12   0.000    1808 ! 
! Baulch DL Bowman CT Cobos CJ Cox RA Just Th Kerr JA Pilling MJ Stocker D Troe J Tsang W Walker RW Warnatz J JPCRD 34:757-1397 2005
!
CH3HCO+O=CH2CHO+OH                   9.0E04   2.800    5800 ! 
!
CH3HCO+OH=CH3CO+H2O                  2.8E12   0.000    -709 !  
! S. Wang, D.F. Davidson, R.K. Hanson, Proc. Combust. Inst. 35 (2015) 473-480.
!
CH3HCO+OH=CH2CHO+H2O                 8.5E13   0.000    5313 ! 
! S. Wang, D.F. Davidson, R.K. Hanson, Proc. Combust. Inst. 35 (2015) 473-480.
!
CH3HCO+HO2=CH3CO+H2O2                1.7E13   0.000   16293 !  
!
CH3HCO+HO2=CH2CHO+H2O2               1.1E13   0.000   23248 ! 
!
CH3HCO+O2=CH3CO+HO2                  1.2E05   2.500   37554 ! 
! Baulch DL Bowman CT Cobos CJ Cox RA Just Th Kerr JA Pilling MJ Stocker D Troe J Tsang W Walker RW Warnatz J JPCRD 34:757-1397 2005
!
CH3HCO+O2=CH2CHO+HO2                 1.5E07   1.900   49548 ! 
!
CH3HCO+CH3=CH3CO+CH4                 3.5E-8   6.210    1629 ! 
! Baulch DL Bowman CT Cobos CJ Cox RA Just Th Kerr JA Pilling MJ Stocker D Troe J Tsang W Walker RW Warnatz J JPCRD 34:757-1397 2005
!
CH3HCO+CH3=CH2CHO+CH4                1.8E-1   3.440   10384 ! 
!
CH3HCO+CH3O=CH3CO+CH3OH              1.0E11   0.000    2981 ! 
! est ch2o+ch3o
!
CH3HCO+CH3O=CH2CHO+CH3OH             1.2E11   0.000    7100 ! 
!
CH3HCO+CH3O2=CH3CO+CH3O2H            1.7E13   0.000   16293 ! 
! est ch3hco+ho2
!
CH3HCO+CH3O2=CH2CHO+CH3O2H           1.1E13   0.000   23248 ! 
! est ch3hco+ho2
!
CH3HCO+C2H3=CH2CHO+C2H4	             2.0E-1   3.960   25990
! 
CH3HCO+C2H3=CH3CO+C2H4               1.6E-1   3.620   16810
! 
cC2H4O=CH2CHO+H                      1.8E13   0.200   71780 ! 
! A. Joshi, X. You, T.A. Barckholtz, H. Wang, J. Phys. Chem. A 109 (2005) 8016-8027
!
cC2H4O=CH3+HCO                       5.6E13   0.400   61880 ! 
! A. Joshi, X. You, T.A. Barckholtz, H. Wang, J. Phys. Chem. A 109 (2005) 8016-8027
!
cC2H4O=CH3CO+H                       2.4E13   0.250   65310 ! 
! A. Joshi, X. You, T.A. Barckholtz, H. Wang, J. Phys. Chem. A 109 (2005) 8016-8027
!
cC2H4O=CH2CO+H2                      3.6E12  -0.200   63030 ! 
! A. Joshi, X. You, T.A. Barckholtz, H. Wang, J. Phys. Chem. A 109 (2005) 8016-8027
!
cC2H4O=CH3HCO                        3.2E12  -0.750   46424 ! 
! A. Joshi, X. You, T.A. Barckholtz, H. Wang, J. Phys. Chem. A 109 (2005) 8016-8027
!
cC2H4O=C2H2+H2O                      7.6E12   0.060   69530 ! 
! A. Joshi, X. You, T.A. Barckholtz, H. Wang, J. Phys. Chem. A 109 (2005) 8016-8027 
!
cC2H4O+H=CH3HCO+H                    5.6E13   0.000   10950 ! 
! A. Joshi, X. You, T.A. Barckholtz, H. Wang, J. Phys. Chem. A 109 (2005) 8016-8027
!
cC2H4O+H=cC2H3O+H2                   2.0E13   0.000    8310 ! 
! A. Lifshitz, H. Ben-Hamou, J. Phys. Chem. 87 (1983) 1782
!
cC2H4O+H=C2H3+H2O                    5.0E09   0.000    5000 ! 
! A. Lifshitz, H. Ben-Hamou, J. Phys. Chem. 87 (1983) 1782
!
cC2H4O+H=C2H4+OH                     9.5E10   0.000    5000 ! 
! A. Lifshitz, H. Ben-Hamou, J. Phys. Chem. 87 (1983) 1782
!
cC2H4O+O=cC2H3O+OH                   1.9E12   0.000    5250 ! 
! D.J. Bogan, C.W. Hand, J. Phys. Chem. 82 (1978) 2067
!
cC2H4O+OH=cC2H3O+H2O                 1.8E13   0.000    3610 ! 
! R.R. Baldwin, A. Keen, R.W. Walker, J. Chem. Soc. Faraday Trans. 80 (1984) 435
!
cC2H4O+HO2=cC2H3O+H2O2               4.0E12   0.000   17000 ! 
! P. Dagaut, D. Voisin, M. Cathonnet, M. McGuinness, J.M. Simmie, Combust. Flame 106 (1996) 62-68.
!
cC2H4O+O2=cC2H3O+HO2                 4.0E13   0.000   61500 !
! P. Dagaut, D. Voisin, M. Cathonnet, M. McGuinness, J.M. Simmie, Combust. Flame 106 (1996) 62-68.
!
cC2H4O+CH3=cC2H3O+CH4                1.1E12   0.000   11830 ! 
! R.R. Baldwin, A. Keen, R.W. Walker, J. Chem. Soc. Faraday Trans. 80 (1984) 435
!
!CH2CHOH(+M)=CH3HCO(+M)               9.7E23  -3.290   59994 ! see reverse
! LOW/                                2.9E43  -8.120   52204/
! TROE/ 0.5 863 320 100000/
!
CH2CHOH+H=CH2CHO+H2                  1.5E03   3.077    7230 ! 
! H-B Rao X-Y Zeng H He Z-R Li J Phys Chem A 2011, 115, 1602-1608
!
CH2CHOH+H=CHCHOH+H2                  2.5E07   2.030   15180 !  
! H-B Rao X-Y Zeng H He Z-R Li J Phys Chem A 2011, 115, 1602-1608
!
CH2CHOH+O=CH2OH+HCO                  3.9E12   0.000    1494 ! 
 DUPLICATE                                                 
CH2CHOH+O=CH2OH+HCO                  6.2E13   0.000    6855 !
 DUPLICATE                                                 
CH2CHOH+O=CH2OH+H+CO                 3.7E23  -2.473   26782 
DUPLICATE
CH2CHOH+O=CH2OH+H+CO                 2.3E22  -2.473   21421
DUPLICATE
! est C2H4+O
!
CH2CHOH+O=CH2CHO+OH                  1.6E07   2.000    4400 ! 
! est CH3CH2OH+O=CH3CH2O+OH   
!
CH2CHOH+OH=CHCHOH+H2O                1.3E-1   4.200    -860 ! 
! est C2H4+OH
!
CH2CHOH+OH=CH2CHO+H2O                2.4E03   2.82     -691 !
 DUPLICATE
CH2CHOH+OH=CH2CHO+H2O                7.9E07   1.18     -303 !
 DUPLICATE
! est CH3CH2OH+OH=CH3CH2O+H2O 
!
CH2CHOH+HO2=CH2CHO+H2O2              1.6E12   0.000   16293 ! 
!
CH2CHOH+HO2=CH3HCO+HO2               1.5E05   1.670    6810 ! 
!
CH2CHOH+O2=>CH2O+HCO+OH              3.5E07   1.800   39000 ! 
 DUPLICATE
CH2CHOH+O2=>CH2O+HCO+OH             -2.1E17  -0.673   58927 
 DUPLICATE
CH2CHOH+O2=>CH2O+H+CO+OH             2.1E17  -0.673   58927 
! est C2H4+O2
! applying prompt HCO dissociation - Labbe et al., J. Phys. Chem. Lett. 2016
!
CHCHOH=HCCOH+H                       1.1E31  -6.153   51383 ! 1 atm 
 PLOG   /0.04                        4.4E29  -6.153   51383. / ! extrapolation
 PLOG   /1.0                         1.1E31  -6.153   51383. / 
 PLOG   /10.                         1.5E32  -6.168   52239. / 
 PLOG   /100.                        5.5E29  -5.057   52377. / 
! Ing W-C Sheng CY Bozzelli JW FPT 83:111-145 2003
!
CHCHOH+H=CH2CHO+H                    5.0E13   0.000       0 ! 
! Glarborg P Alzueta MU Dam-Johansen K Miller JA CF 115:1 1998
! JAM est
! 
CHCHOH+H=HCCOH+H2                    4.5E13   0.000       0 !         
! est C2H3+H
!
CHCHOH+O=OCHCHO+H                    5.0E13   0.000       0 ! 
! Glarborg P Alzueta MU Dam-Johansen K Miller JA CF 115:1 1998
! JAM est
!
CHCHOH+OH=HCCOH+H2O                  2.0E13   0.000       0 ! 
! est C2H3+OH 
!
CHCHOH+O2=OCHCHO+OH                  1.8E12   0.000    -187 !
! c2h2 paper 
!
CHCHOH+O2=HOCHO+HCO                  3.3E12   0.000       0 ! 
 DUPLICATE
CHCHOH+O2=HOCHO+HCO                 -1.8E12   0.000    -187 ! 
 DUPLICATE
CHCHOH+O2=HOCHO+H+CO                 1.1E22  -2.498   20266
! c2h2 paper 
!
CHCHOH+CH2O=CH2CHOH+HCO              5.4E03   2.810    5860 !          
 DUPLICATE
CHCHOH+CH2O=CH2CHOH+HCO             -3.2E13   0.337   25787 
 DUPLICATE
CHCHOH+CH2O=CH2CHOH+H+CO             3.2E13   0.337   25787 
! est c2h3+ch2o
!
CHCHOH+HCO=CH2CHOH+CO                9.0E13   0.000       0 !           
! est c2h3+hco
!
CHCHOH+CH3=HCCOH+CH4                 2.1E13   0.000       0 !           
! est c2h3+ch3
!
cC2H3O=CH2CHO                        8.7E31  -6.900   14994 ! 
! Joshi A You X Barckholtz TA Wang H JPCA 109:8016-8027 2005
!
cC2H3O=CH2CO+H                       5.0E13   0.000   14863 ! 
! Joshi A You X Barckholtz TA Wang H JPCA 109:8016-8027 2005
!
cC2H3O=CH3+CO                        7.1E12   0.000   14280 ! 
! Joshi A You X Barckholtz TA Wang H JPCA 109:8016-8027 2005
!
CH3CO=CH3+CO                         6.5E18  -2.520   16436 ! 1 atm
 PLOG /0.01                          6.9E14  -1.970   14585./
 PLOG /0.025                         2.4E15  -2.000   14805./
 PLOG /0.1                           2.0E16  -2.090   15197./
 PLOG /1.                            6.5E18  -2.520   16436./
 PLOG /10.                           8.2E19  -2.550   17263./
 PLOG /100.                          1.3E20  -2.320   18012./
! Senosiain JP Klippenstein SJ Miller JA JPCA 110:5772-5781 2006
!
CH2CO+H=CH3CO                        2.3E08   1.610    2627 ! (kinf)
! Senosiain JP Klippenstein SJ Miller JA JPCA 110:5772-5781 2006

!CH3CO+H=CH3+HCO                      2.1E13   0.000       0 ! 
! Bartels M Edelbuttal J Hoyermann K PCI 23:131 1991
! Ohmori K Miyoshi A Matsui H Washida N JPC 94:3253 1990
! applying prompt HCO dissociation - Labbe et al., J. Phys. Chem. Lett. 2016:
CH3CO+H=CH3+HCO                      2.1E13   0.000       0 ! 
 DUPLICATE
CH3CO+H=CH3+HCO                     -1.2E23  -2.473   19927 
 DUPLICATE
CH3CO+H=CH3+H+CO                     1.2E23  -2.473   19927 
!
CH3CO+H=CH2CO+H2                     1.2E13   0.000       0 ! 
! Bartels M Edelbuttal J Hoyermann K PCI 23:131 1991
! Ohmori K Miyoshi A Matsui H Washida N JPC 94:3253 1990
!
CH3CO+O=CH3+CO2                      1.6E14   0.000       0 ! 
! Baulch DL Bowman CT Cobos CJ Cox RA Just Th Kerr JA Pilling MJ Stocker D Troe J Tsang W Walker RW Warnatz J JPCRD 34:757-1397 2005
!
CH3CO+O=CH2CO+OH                     5.3E13   0.000       0 ! 
! Baulch DL Bowman CT Cobos CJ Cox RA Just Th Kerr JA Pilling MJ Stocker D Troe J Tsang W Walker RW Warnatz J JPCRD 34:757-1397 2005
!
CH3CO+OH=CH2CO+H2O                   1.2E13   0.000       0 ! 
! Tsang W Hampson RF JPCRD 15:1087 1986  
!
CH3CO+O2=CH3C(O)OO                   2.8E34  -7.210    6060 ! 1 atm
 PLOG /0.1                           3.6E31  -4.769    2188 /
 PLOG /1.0                           2.8E34  -7.210    6060 /
 PLOG /10                            4.9E31  -6.087    6541 /
! J.W. Allen, C.F. Goldsmith, W.H. Green, PhysChemChemPhys 2012, 14, 1131-1155.
! fitted from figure
!
CH3CO+O2=CH2CO+HO2                   3.6E10   0.544    3721 ! 1 atm
 PLOG /0.1                           1.3E08   1.986     228 /
 PLOG /1.0                           3.6E10   0.544    3721 /
 PLOG /10                            7.7E13  -0.335    7510 /
! J.W. Allen, C.F. Goldsmith, W.H. Green, PhysChemChemPhys 2012, 14, 1131-1155.
! fitted from figure
!
CH3CO+O2=CH2O+CO+OH                  4.9E23  -3.712    5895 ! 1 atm
 PLOG /0.1                           5.1E22  -3.524    3255 /
 PLOG /1.0                           4.9E23  -3.712    5895 /
 PLOG /10                            4.8E22  -3.303    8598 /
! J.W. Allen, C.F. Goldsmith, W.H. Green, PhysChemChemPhys 2012, 14, 1131-1155.
! fitted from figure
!
CH3CO+CH3=C2H6+CO                    3.3E13   0.000       0 ! 
! Adachi H Basco N James DGL IJCK 13:1251-1276 1981
!
CH3CO+CH3=CH2CO+CH4                  5.3E13   0.000       0 ! 
! Adachi H Basco N James DGL IJCK 13:1251-1276 1981
!
CH3CO+CH3O2=CH3+CO2+CH3O             2.4E13   0.000       0 ! 
! Tsang W Hampson RF JPCRD 15:1087 1986  
!
CH2CHO=CH2CO+H                       1.3E34  -6.570   49454 ! 1 atm
 PLOG   / 0.01                       2.4E25  -4.800   43424./
 PLOG   / 0.1                        2.4E30  -5.860   46114./
 PLOG   / 1.0                        1.3E34  -6.570   49454./
 PLOG   / 10.                        3.5E36  -6.920   52979./
 PLOG   / 100.                       1.2E36  -6.480   55191./
! Senosiain JP Klippenstein SJ Miller JA JPCA 110:5772-5781 2006
!
CH2CHO=CH3+CO                        6.5E34  -6.870   47191 ! 1 atm
 PLOG /0.01                          1.2E30  -6.070   41332./
 PLOG /0.025                         1.5E31  -6.270   42478./
 PLOG /0.1                           6.4E32  -6.570   44282./
 PLOG /1.                            6.5E34  -6.870   47191./
 PLOG /10.                           2.2E35  -6.760   49548./
 PLOG /100.                          2.2E33  -5.970   50448./
! Senosiain JP Klippenstein SJ Miller JA JPCA 110:5772-5781 2006
!
!CH2CHO+H=CH3+HCO                     1.9E22  -2.300    7693 ! 1 atm
! PLOG/   0.001                       1.0E17  -0.903    3024 /
! PLOG/   0.010                       1.9E17  -0.935    3120 /
! PLOG/   0.100                       2.5E18  -1.243    4062 /
! PLOG/   1.000                       1.9E22  -2.300    7693 /
! PLOG/   10.00                       2.8E25  -3.100   12454 /
! PLOG/   100.0                       7.5E20  -1.693   13429 /
! DUPLICATE
!CH2CHO+H=CH3+HCO                    -1.1E32  -4.773   27620 ! 1 atm
! PLOG/   0.001                       0.5E17  -0.903    3024 /
! PLOG/   1.000E-02                  -1.1E27  -3.408   23047 /
! PLOG/   1.000E-01                  -1.5E28  -3.716   23989 /
! PLOG/   1.000E00                   -1.1E32  -4.773   27620 /
! PLOG/   1.000E01                   -1.7E35  -5.573   32381 /
! PLOG/   1.000E02                   -4.5E30  -4.166   33356 /
! DUPLICATE
CH2CHO+H=CH3+HCO                      1.0E33 -5.363  17064 ! 1 atm (refit)
PLOG/  0.01                           5.0E20 -2.063   3994 /
PLOG/  0.10                           6.5E21 -2.371   4936 /
PLOG/  1.00                           1.0E33 -5.363  17064 /
PLOG/  10.00                          1.8E40 -7.368  24518 /
PLOG/  100.00                         1.2E32 -4.930  22682 /
DUPLICATE
CH2CHO+H=CH3+HCO                      1.2E27 -3.851   9085 ! 1 atm (refit)
PLOG/  0.01                           3.0E28 -4.169  12362 /
PLOG/  0.10                           4.0E29 -4.477  13304 /
PLOG/  1.00                           1.2E27 -3.851   9085 /
PLOG/  10.00                          2.7E28 -4.075  13264 /
PLOG/  100.00     1.970E+24   -2.822   14304.9 /
DUPLICATE
CH2CHO+H=CH3+H+CO                    1.1E32  -4.773   27620
 PLOG/   1.000E-02                   1.1E27  -3.408   23047 /
 PLOG/   1.000E-01                   1.5E28  -3.716   23989 /
 PLOG/   1.000E00                    1.1E32  -4.773   27620 /
 PLOG/   1.000E01                    1.7E35  -5.573   32381 /
 PLOG/   1.000E02                    4.5E30  -4.166   33356 /
! Labbe NJ Sivaramakrishnan R Klippenstein SJ, Proc. Combust. Inst. 35 (2015) 447-455
! including prompt dissociation of HCO (following Labbe et al., J. Phys. Chem. Lett. 2016)
!
CH2CHO+H=CH3CO+H                     9.2E17  -1.15762  8193 ! 1 atm
 PLOG/   0.001                       3.6E13   0.05139  4301 /
 PLOG/   0.01                        4.6E13   0.02101  4392 /
 PLOG/   0.1                         3.4E14  -0.21686  5113 /
 PLOG/   1                           9.2E17  -1.15762  8193 /
 PLOG/   10                          1.6E22  -2.27331 13261 /
 PLOG/   100                         8.1E19  -1.50969 15534 /
! Labbe NJ Sivaramakrishnan R Klippenstein SJ, Proc. Combust. Inst. 35 (2015) 447-455
!
CH2CHO+O = CH2O+HCO                  5.0E13   0.000       0 !
CH2CHO+O=CH2O+H+CO                   3.0E23  -2.473   19927 
! Labbe NJ Sivaramakrishnan R Klippenstein SJ, Proc. Combust. Inst. 35 (2015) 447-455
! applying prompt HCO dissociation - Labbe et al., J. Phys. Chem. Lett. 2016:
! 
CH2CHO+OH=CH2CO+H2O                  2.0E13   0.000       0 ! 
! Glarborg P Alzueta MU Dam-Johansen K Miller JA CF 115:1 1998
! JAM est
! 
CH2CHO+OH=CH2OH+HCO                  1.0E13   0.000       0 !
CH2CHO+OH=CH2OH+H+CO                 6.0E22  -2.473   19927 
! JAM est
! applying prompt HCO dissociation - Labbe et al., J. Phys. Chem. Lett. 2016:
! 
CH2CHO+HO2=CH2O+HCO+OH               3.1E13   0.000       0 ! 
! est as C2H5+HO2; prod Marinov NM IJCK 31:183 1999
!
CH2CHO+O2=CH2O+CO+OH                 7.0E10   0.000       0 ! 
! E. Delbos, C. Fittschen, H. Hippler, N. Krasteva, M. Olzmann, B. Viskolcz, J. Phys. Chem. A 110 (2006) 3238-3245. 
!
!CH2CHO+CH3=C2H5+CO+H                 4.9E14  -0.500       0 ! see C2H5+HCO
! Marinov NM Pitz WJ Westbrook CK Castaldi MJ Senkan SM CST 116:211 1996
!
CH2CHO+CH2=C2H4+HCO                  5.0E13   0.000       0 !          
CH2CHO+CH2=C2H4+H+CO                 3.0E23  -2.473   19927 !
! JAM est
! including prompt dissociation of HCO (following Labbe et al., J. Phys. Chem. Lett. 2016)	
!
CH2CHO+CH=C2H3+HCO                   1.0E14   0.000       0 !          
CH2CHO+CH=C2H3+H+CO                  6.0E23  -2.473   19927 !
! JAM est
! including prompt dissociation of HCO (following Labbe et al., J. Phys. Chem. Lett. 2016)	
!
CHCHO+H=CH2CO+H                      1.0E14   0.000       0 ! 
! J.G. Lopez, C.L. Rasmussen, H. Hashemi, M.U. Alzueta, Y. Gao, P. Marshall, C.F. Goldsmith, P. Glarborg, Int. J. Chem. Kinet. (2016).
! est 
!
CHCHO+O2=CO2+H+HCO                   2.1E09   0.9929   -269 ! 
! J.G. Lopez, C.L. Rasmussen, H. Hashemi, M.U. Alzueta, Y. Gao, P. Marshall, C.F. Goldsmith, P. Glarborg, Int. J. Chem. Kinet. (2016).
! est as CH2+O2
!
CHCHO+O2=OCHCHO+O                    1.3E06   2.4202   1604 !             
! J.G. Lopez, C.L. Rasmussen, H. Hashemi, M.U. Alzueta, Y. Gao, P. Marshall, C.F. Goldsmith, P. Glarborg, Int. J. Chem. Kinet. (2016).
! est as CH2+O2
!
CH2+CO(+M)=CH2CO(+M)                 8.1E11   0.500    4510 ! 
 LOW  / 2.69E33 -5.11 7095/
 TROE/ 0.5907 275 1226 5185 /
 N2/1/ H2O/6/  AR/0.7/
! GRI2.11
!
CH2CO+H=CH3+CO                       7.8E08   1.45     2780 ! 
! Senosiain JP Klippenstein SJ Miller JA JPCA 110:5772-5781 2006 !
!
CH2CO+H=HCCO+H2                      3.0E07   2.000   10000 ! 
! JAM est
!
CH2CO+O=CO2+CH2                      1.8E12   0.000    1350 ! 
! Washida N Hatakeyama S Takagi H Kyogoku T Sato S JCP 78:4533-4540 1983
!
!CH2CO+O=HCCO+OH                      2.0E07   2.000   10000 ! see rv
! JAM est
!
CH2CO+OH=CH2OH+CO                    1.0E12   0.000   -1013 ! 
! Grussdorf J Nolte J Temps F Wagner HGg Ber. Bun. Phys. Chem. 98:546-553 1994
! Baulch DL Bowman CT Cobos CJ Cox RA Just Th Kerr JA Pilling MJ Stocker D Troe J Tsang W Walker RW Warnatz J JPCRD 34:757-1397 2005
!
CH2CO+OH=CH3+CO2                     6.7E11   0.000   -1013 ! 
! Grussdorf J Nolte J Temps F Wagner HGg Ber. Bun. Phys. Chem. 98:546-553 1994
! Baulch DL Bowman CT Cobos CJ Cox RA Just Th Kerr JA Pilling MJ Stocker D Troe J Tsang W Walker RW Warnatz J JPCRD 34:757-1397 2005
!
CH2CO+OH=HCCO+H2O                    1.0E07   2.000    3000 ! 
! JAM est
!
CH2CO+CH2(S)=C2H4+CO                 1.6E14   0.000       0 !         
! Hack W Koch M Wagener R Wagner HGg BBPC 93:165 1989
!
HCCOH+H=HCCO+H2                      3.0E07   2.000    1000 ! 
! JAM est
!
!HCCOH+O=HCCO+OH                      2.0E07   2.000    1900 ! see rv
! JAM est
!
HCCOH+OH=HCCO+H2O                    1.0E07   2.000    1000 ! 
! JAM est
!
CH+CO(+M)=HCCO(+M)                   5.0E13   0.000       0 !
 LOW  /                              2.7E28  -3.740    1936/
 TROE/ 0.5757 237 1652 5069 /
 N2/1/ H2O/6/  AR/0.7/  H2/2/ CH4/2/ CO/1.5/ CO2/2/ C2H6/3/
! GRI2.11
!
HCCO+H=CH2(S)+CO                     1.5E14   0.000       0 !       
! Baulch DL Cobos CJ Cox RA Esser C Frank P Just Th Kerr JA Pilling MJ Troe J Walker RW Warnatz J JPCRD 21:403 1992
!
HCCO+O=CO+CO+H                       1.0E14   0.000       0 ! 
! Baulch DL Cobos CJ Cox RA Esser C Frank P Just Th Kerr JA Pilling MJ Troe J Walker RW Warnatz J JPCRD 21:403 1992
!
HCCO+OH=C2O+H2O	                     1.4E04   2.650    1472 !	
!
HCCO+OH=CH2CO+O	                     1.3E06   1.990   11280 !	
!
HCCO+OH=HCOH+CO	                     3.0E16  -0.935     659 ! 1 atm
PLOG / 1                             3.0E16  -0.935     659/ !refit to avoid convergence problems
!PLOG / 1                             2.8E13   0.090     -20/
PLOG / 10                            1.1E18  -1.392    1395/
!PLOG / 10                            5.7E12   0.310    -232/
PLOG / 100                           3.2E18   -1.523   1627/
!PLOG / 100                           3.8E13   0.050      70/
! assuming 3-HCOH=1-HCOH=HCOH
DUPLICATE
HCCO+OH=HCOH+CO		             8.7E19  -1.792    5994 ! 1 atm 
PLOG / 1                             8.7E19  -1.792    5994/ !Average (max) fitting error: 0.7% (3.8%) over T of 250--3000 [K] 
!PLOG / 1                            -1.4E15  -0.280   10792/
PLOG / 10                            3.5E22  -2.475    9163/ !Average (max) fitting error: 0.8% (3.2%) over T of 400--3000 [K] 
!PLOG / 10                           -2.9E11   0.720    5000/
PLOG / 100                           1.3E24   -2.902  10522/     !Average (max) fitting error: 0.9% (3.6%) over T of 400--3000 [K] 
!PLOG / 100                          -6.8E13   0.100   10302/
! assuming 3-HCOH=1-HCOH=HCOH
DUPLICATE
!
HCCO+OH=HCOH+CO	                     2.9E12   0.370     -24	
! assuming 3-HCOH=1-HCOH=HCOH
DUPLICATE
!
HCCO+OH=CH2O+CO		             1.2E21   -2.459   2528 ! 1 atm
!PLOG / 1                             3.8E13  -0.060     156/
!PLOG / 1                            -2.9E16  -0.800    5071/
PLOG / 1                             1.2E21   -2.459   2528 / !Average (max) fitting error: 3.2% (10.1%) over T of 400--3000 [K]
!PLOG / 10                            2.1E08   0.030      97/ !results in negative rate constant
!PLOG / 10                           -1.6E16  -0.720    4883/
PLOG / 100                            1.1E08   0.110      52/ 
!PLOG / 100                           1.1E08   0.110      52/
!PLOG / 100                          -6.4E07  -1.140    6914/
!
HCCO+OH=OCHCO+H		             2.6E08   1.410	849 ! 1 atm
PLOG / 0.01                          2.6E08   1.410     845/
PLOG / 0.1                           2.6E08   1.410     845/
PLOG / 1                             2.6E08   1.410	849/
PLOG / 10                            3.0E08   1.400	917/
PLOG / 100                           8.2E08   1.280    1531/
!
!!!!HCCO+OH=CO2+CH2		             7.2E27   -5.023   2468 ! 1 atm
!PLOG / 0.01                          3.4E14  -1.400    1240 / !results in negative rate constant
!!!!PLOG / 0.1                           1.7E15  -1.190    -521 /
!PLOG / 1                             9.3E15  -0.970    -309 / !replaced convergence trouble 
!!!!PLOG/  1.00                          7.2E27   -5.023   2468 / !refit 
!!!!PLOG/  10.00                         1.0E91  -20.137 114841 / !refit 
!PLOG / 10                            6.0E15  -0.640     363 /
!PLOG / 100                           1.0E14   0.060     447 / !results in negative rate constant
!!!! DUPLICATE
!!!!!HCCO+OH=CO2+CH2		             1.1E21   -2.280  16960 ! 1 atm
!PLOG / 0.01                         -3.3E17  -2.220    3684 /
!!!!PLOG / 0.1                          -7.4E17  -1.920    1686 /
!PLOG / 1                            -5.3E18  -1.740    2024 /
!!!!PLOG/  1.00                          1.1E21   -2.280  16960 / !Average (max) fitting error: 0.6% (3.2%) over T of 400--3000 [K] 
!!!!PLOG/  10.00                         2.3E65  -16.078  19592 / 
!PLOG / 10                           -2.6E19  -1.640    3539 /
!PLOG / 100                          -5.6E19  -1.510    5657 /
!!!! DUPLICATE
! ASSUMING 3-CHCOOH = 1-CHCOOH ==fast==> CO2+CH2
!!!! DUPLICATE
!!!!HCCO+OH=CO2+CH2		             7.1E19  -2.300     824 ! 1 atm
!!!PLOG / 0.01                          1.0E19  -2.080      44  /
!!!PLOG / 0.1                           1.4E19  -2.120      88  /
!!!PLOG / 1                             7.1E19  -2.300     824  /
!!!PLOG / 10                            1.8E20  -2.340    2421  /
!PLOG / 100                           8.2E02   2.870      -3  / !results in negative rate constant
!PLOG / 100                          -2.3E24  -2.700   20416 /
! ASSUMING 3-CHCOOH = 1-CHCOOH ==fast==> CO2+CH2
!!!!DUPLICATE

!
HCCO+O2=CO2+CO+H                     4.9E12  -0.142    1150 ! 
! Klippenstein SJ Miller JA Harding LB PCI 29:1209-1217 2002
!
HCCO+O2=CO+CO+OH                     1.6E11  -0.020    1020 ! 
! Klippenstein SJ Miller JA Harding LB PCI 29:1209-1217 2002
!
HCCO+O2=HCO+CO+O                     2.2E02   2.690    3540 ! 
HCCO+O2=H+CO+CO+O                    1.3E12   0.217   23467
! Klippenstein SJ Miller JA Harding LB PCI 29:1209-1217 2002
! applying prompt HCO dissociation - Labbe et al., J. Phys. Chem. Lett. 2016:
!
HCCO+CH2=C2H3+CO                     3.0E13   0.000       0 ! 
! JAM est
!
HCCO+CH=C2H2+CO                      5.0E13   0.000       0 !
! JAM est
!
HCCO+HCCO=C2H2+CO+CO                 1.0E13   0.000       0 ! 
! JAM est
!
C2O+M=C+CO+M                         2.0E15   0.000   44200 !           
! Fridriechs, G.; Wagner, H.Gg. Z. Phys. Chem. 203, 1-14, 1998.
!
C2O+H=CH+CO                          1.3E13   0.000       0 ! 
! Bauer W Becker KH Meuser R BBPC 89:340 1985
!
C2O+O=CO+CO                          5.2E13   0.000       0 ! 
! Bauer W Becker KH Meuser R BBPC 89:340 1985
!
C2O+OH=CO+CO+H                       2.0E13   0.000       0 !
! JAM est
!
C2O+O2=CO+CO+O                       1.0E13   0.000    2600 ! 
! Becker KH Konig R Meuser R Wiesen P Bayes KD J Photochem Photobiol A 64:1-14 1992
! Williamson DG Bayes KD JACS 89:3390 1967
!
C2O+O2=CO+CO2                        1.0E13   0.000    2600 !  
! Becker KH Konig R Meuser R Wiesen P Bayes KD J Photochem Photobiol A 64:1-14 1992
! Williamson DG Bayes KD JACS 89:3390 1967
!
C2O+C=CO+C2                          1.0E14   0.000       0 !
! Fridriechs, G.; Wagner, H.Gg. Z. Phys. Chem. 203, 1-14, 1998.
!
!
CH3CH2OOH=CH3CH2O+OH                 9.3E52 -11.91    53378 ! 1 atm
 PLOG/ 0.1                           6.1E58 -14.05    54131 /
 PLOG/ 1.0                           9.3E52 -11.91    53378 /
 PLOG/ 100                           1.4E33  -5.27    48696 /
!
CH3CH2OOH+H=CH3CHOOH+H2              6.5E10   0.000    1860
! est CH3O2H+H
!
CH3CH2OOH+H=CH3CH2OO+H2              4.3E10   0.000    1860
! est CH3O2H+H
! 
CH3CH2OOH+H=CH3CH2O+H2O              1.2E10   0.000    1860
! est CH3O2H+H
!
CH3CH2OOH+O=CH3CHOOH+OH              1.6E13   0.000    4750
! est  CH3O2H+O
!
CH3CH2OOH+O=CH3CH2OO+OH              8.7E12   0.000    4750
! est CH3O2H+O
!
CH3CH2OOH+OH=CH3CHOOH+H2O            7.2E11   0.000    -258
! est CH3O2H+OH
!
CH3CH2OOH+OH=CH3CH2OO+H2O            1.1E12   0.000    -437
! est CH3O2H+OH
!
CH3CH2OOH+HO2=CH3CH2OO+H2O2          4.1E04   2.500   10206
! est CH2O+HO2
!
CH3CHOOH=CH3HCO+OH                   3.5E12  -0.947     979 ! 1 atm
 PLOG/1.0         		     3.5E12  -0.947     979/
 PLOG/10.0			     3.5E13  -0.947     980/
 PLOG/100.0			     5.8E14  -1.012    1068/
! RAS/GLA08b ING/BOZ03
!
CH3CH2OO=CH2CH2OOH                   1.3E17  -2.81    28500 ! 1 atm
PLOG/1.000E-04                       3.2E31  -8.25    29360/
PLOG/3.000E-04                       3.5E30  -7.88    29330/
PLOG/1.000E-03                       1.5E29  -7.37    29210/
PLOG/3.000E-03                       3.5E27  -6.77    29000/
PLOG/1.000E-02                       3.6E25  -6.04    28780/
PLOG/3.000E-02                       1.6E24  -5.51    28800/
PLOG/1.000E-01                       1.4E21  -4.40    28410/
PLOG/3.000E-01                       2.9E19  -3.73    28490/
PLOG/1.000E00                       1.3E17  -2.81    28500/
PLOG/3.000E00                       5.3E14  -1.90    28470/
PLOG/1.000E01                       4.7E13  -1.40    28970/
PLOG/3.000E01                       4.2E12  -0.92    29380/
PLOG/1.000E02                       1.9E08   0.57    28590/
! Klippenstein SJ.Proc Combust Inst 2017;36:77-111.
!
CH3CH2OO=C2H4+HO2                    8.7E39  -9.01    37780 ! 1 atm
PLOG/1.000E-04                       1.9E46 -11.85    36440/
PLOG/3.000E-04                       4.2E46 -11.88    36820/
PLOG/1.000E-03                       3.6E46 -11.77    37100/
PLOG/3.000E-03                       1.7E46 -11.58    37330/
PLOG/1.000E-02                       4.4E45 -11.28    37570/
PLOG/3.000E-02                       8.1E44 -10.94    37780/
PLOG/1.000E-01                       4.6E43 -10.43    37910/
PLOG/3.000E-01                       8.7E41  -9.77    37860/
PLOG/1.000E00                       8.7E39  -9.01    37780/
PLOG/3.000E00                       7.2E36  -7.95    37240/
PLOG/1.000E01                       4.3E33  -6.84    36660/
PLOG/3.000E01                       1.9E30  -5.71    35910/
PLOG/1.000E02                       1.6E26  -4.37    34840/
! Klippenstein SJ.Proc Combust Inst 2017;36:77-111.
!
CH3CH2OO=cC2H4O+OH                   1.5E44 -10.71    43040 ! 1 atm
PLOG/1.000E-04                       2.0E49 -13.32    38820/
PLOG/3.000E-04                       1.7E50 -13.52    39510/
PLOG/1.000E-03                       6.6E50 -13.62    40180/
PLOG/3.000E-03                       3.9E48 -12.85    39830/
PLOG/1.000E-02                       7.6E48 -12.82    40620/
PLOG/3.000E-02                       9.7E46 -12.11    40640/
PLOG/1.000E-01                       9.9E46 -11.94    41670/
PLOG/3.000E-01                       1.3E45 -11.20    42020/
PLOG/1.000E00                       1.5E44 -10.71    43040/
PLOG/3.000E00                       1.0E42  -9.86    43640/
PLOG/1.000E01                       2.5E39  -8.87    44290/
PLOG/3.000E01                       1.9E36  -7.75    44660/
PLOG/1.000E02                       2.5E31  -6.10    44560/
! Klippenstein SJ.Proc Combust Inst 2017;36:77-111.
!
CH3CH2OO+H=CH3CH2O+OH                9.6E13   0.000       0
! est CH3O2+H
!
CH3CH2OO+O=CH3CH2O+O2                2.9E10   1.0      -724
! est CH3O2+O
!
CH3CH2OO+OH=CH3CH2OH+O2	             5.1E15  -0.810       0	
! est CH3O2+OH
!
CH3CH2OO+HO2=CH3CH2OOH+O2            3.6E11   0.000   -1267
!
CH3CH2OO+CO=CH3CH2O+CO2              1.6E05   2.180   17940
! est CH3O2+CO
!
CH3CH2OO+CH3=CH3CH2O+CH3O            5.1E12   0.000   -1411
! est CH3O2+CH3
!
CH3CH2OO+CH4=CH3CH2OOH+CH3           1.2E01   3.69    21300
!
CH3CH2OO+CH3OH=CH3CH2OOH+CH2OH       4.0E13   0.000   19400
! est CH3O2+CH3OH
!
CH3CH2OO+CH2O=CH3CH2OOH+HCO          4.1E04   2.500   10206
CH3CH2OO+CH2O=CH3CH2OOH+H+CO         2.5E14   0.027   30133
! est CH3O2+CH2O
! including prompt dissociation of HCO (following Labbe et al., J. Phys. Chem. Lett. 2016)
!
CH3CH2OO+C2H6=CH3CH2OOH+C2H5         8.6E00   3.760   17200
! Carstensen H-H Dean AM PCI 30:995-1003 2005
!
CH3CH2OO+C2H5=CH3CH2O+CH3CH2O        5.1E12   0.000   -1411
! est CH3O2+CH3
!
CH3CH2OO+CH3HCO=CH3CH2OOH+CH3CO      1.7E13   0.000   16293
! est CH3HCO+HO2
! 
CH3CH2OO+CH3HCO=CH3CH2OOH+CH2CHO     1.1E13   0.000   23248
! est CH3HCO+HO2
!
CH3CH2OO+CH3CH2OO=CH3CH2O+CH3CH2O+O2 2.2E10   0.000      46
!
CH3CH2OO+CH3CH2OO=CH3HCO+CH3CH2OH+O2 5.6E10   0.000      46
!
! CH2CH2OOH=C2H5+O2			1		1		1
! see the reverse
!
CH2CH2OOH=cC2H4O+OH                  2.0E31  -6.53    17550
PLOG/1.000E-04                       2.2E24  -5.76    12410/
PLOG/3.000E-04                       7.3E26  -6.39    13340/
PLOG/1.000E-03                       1.3E29  -6.91    14240/
PLOG/3.000E-03                       1.7E28  -6.45    14230/
PLOG/1.000E-02                       2.2E30  -6.94    15220/
PLOG/3.000E-02                       1.4E30  -6.70    15540/
PLOG/1.000E-01                       1.0E32  -7.10    16610/
PLOG/3.000E-01                       6.3E31  -6.87    17080/
PLOG/1.000E00                        2.0E31  -6.53    17550/
PLOG/3.000E00                        1.2E30  -6.00    17750/
PLOG/1.000E01                        4.0E27  -5.08    17550/
PLOG/3.000E01                        7.8E24  -4.12    17130/
PLOG/1.000E02                        3.2E21  -2.97    16400/
! Klippenstein SJ.Proc Combust Inst 2017;36:77-111.
!
CH2CHOOH=CH2CHO+OH                   2.0E35  -6.700   47450 ! 1 atm
 PLOG/1.00			     2.0E35  -6.700   47450/
 PLOG/10.0			     1.1E28  -4.15    46190/
 PLOG/50.0                           2.8E26  -3.500   46340/
 PLOG/100.0	                     2.2E17  -0.42    44622/	
! est CH3O2H
!	
CH2CHOOH+H=CH2CHOO+H2                4.3E10   0.000    1860
! est CH3O2H+H

CH2CHOOH+H=CH2CHO+H2O                1.2E10   0.000    1860
! est CH3O2H+H

CH2CHOOH+O=CH2CHOO+OH                8.7E12   0.000    4750
! est CH3O2H+O

CH2CHOOH+OH=CH2CHOO+H2O              1.1E12   0.000    -437
! est CH3O2H+OH

CH2CHOOH+HO2=CH2CHOO+H2O2            4.1E04   2.500   10206
! est CH2O+HO2

CH2CHOO=CHCHO+OH                     3.8E46 -10.72    51900.0 ! 1 atm
 PLOG/1.000E-02                      3.6E49 -12.13    67420/
 PLOG/1.000E-01                      1.4E36  -9.92    41220/
 PLOG/3.160E-01                      4.2E40 -10.53    43670/
 PLOG/1.000E00                       3.8E46 -10.72    51900/
 PLOG/3.160E00                       1.6E49 -11.24    54150/
 PLOG/1.000E01                       2.4E51 -11.64    56980/
 PLOG/3.160E01                       2.0E54 -12.22    61840/
 PLOG/1.000E02                      9.5E195 -52.27    163500/
 DUPLICATE
CH2CHOO=CHCHO+OH                    2.3E124 -36.77    70100.0 ! 1 atm
 PLOG/1.000E-02                      1.2E56 -14.81    60700/
 PLOG/1.000E-01                      2.3E40  -9.39    50420/
 PLOG/3.160E-01                      1.6E43  -9.99    50290/
 PLOG/1.000E00                      2.3E124 -36.77    70100/
 PLOG/3.160E00                      1.9E103 -29.49    65410/
 PLOG/1.000E01                       6.0E86 -23.81    62170/
 PLOG/3.160E01                       1.5E57 -13.94    55390/
 PLOG/1.000E02                       1.8E34  -6.40    50000/
 DUPLICATE
  ! Goldsmith et al., 2015, J. Phys. Chem. A 2015, 119, 7766-7779
!
CH2CHOO=CH2CHO+O                     7.6E81 -21.28    65080.0 ! 1 atm
  PLOG/1.000E-02                     2.7E180 -48.19    169300/
  PLOG/1.000E-01                     3.9E38  -8.69    42770/
  PLOG/3.160E-01                     4.6E47 -11.21    47050/
  PLOG/1.000E00                      7.6E81 -21.28    65080/
  PLOG/3.160E00                      1.9E68 -16.83    60680/
  PLOG/1.000E01                      2.0E55 -12.69    55840/
  PLOG/3.160E01                      1.1E53 -11.79    56690/
  PLOG/1.000E02                      4.3E48 -10.31    56090/
 DUPLICATE
CH2CHOO=CH2CHO+O                     2.4E33  -6.62    41280.0 ! 1 atm
  PLOG/1.000E-02                     1.5E30  -6.64    41110/
  PLOG/1.000E-01                     9.7E-12   5.96    22890/
  PLOG/3.160E-01                     4.0E22  -3.71    36270/
  PLOG/1.000E00                      2.4E33  -6.62    41280/
  PLOG/3.160E00                      6.4E31  -5.96    41260/
  PLOG/1.000E01                      2.1E29  -5.10    40710/
  PLOG/3.160E01                      4.7E27  -4.50    40530/
  PLOG/1.000E02                      6.0E25  -3.85    40120/
 DUPLICATE
! Goldsmith et al., 2015, J. Phys. Chem. A 2015, 119, 7766-7779 
!
CH2CHOO=OCHCHO+H                     1.5E44 -10.12    40790.0 ! 1 atm
  PLOG/1.000E-02                     6.4E80 -22.20    51750/
  PLOG/1.000E-01                     3.3E65 -17.01    48090/
  PLOG/3.160E-01                     6.0E51 -12.62    43000/
  PLOG/1.000E00                      1.5E44 -10.12    40790/
  PLOG/3.160E00                      1.3E59 -14.33    51390/
  PLOG/1.000E01                      4.9E26  -4.67    34320/
  PLOG/3.160E01                      2.1E33  -6.38    39520/
  PLOG/1.000E02                      1.3E32  -5.92    40660/
 DUPLICATE
CH2CHOO=OCHCHO+H                     1.6E19  -2.82    27620.0 ! 1 atm
  PLOG/1.000E-02                     1.2E28  -6.01    28740/
  PLOG/1.000E-01                     1.4E25  -4.80    28940/
  PLOG/3.160E-01                     2.9E20  -3.29    27550/
  PLOG/1.000E00                      1.6E19  -2.82    27620/
  PLOG/3.160E00                      1.9E22  -3.54    29980/
  PLOG/1.000E01                      7.5E29  -5.75    34490/
  PLOG/3.160E01                      7.1E61 -16.16    43280/
  PLOG/1.000E02                      1.1E19  -2.56    29670/
 DUPLICATE
  ! Goldsmith et al., 2015, J. Phys. Chem. A 2015, 119, 7766-7779 
!
CH2CHOO=CH2CO+OH                     1.5E19  -3.61    43060.0 ! 1 atm
  PLOG/1.000E-02                     1.2E47 -12.28    75330/ !
  PLOG/1.000E-01                     8.4E09  -2.06    33720/
  PLOG/3.160E-01                     6.1E04   0.17    34220/
  PLOG/1.000E00                      1.5E19  -3.61    43060/
  PLOG/3.160E00                      2.1E33  -7.39    51610/
  PLOG/1.000E01                      4.4E36  -7.99    54680/
  PLOG/3.160E01                      1.2E37  -7.80    56460/
  PLOG/1.000E02                      9.1E35  -7.21    57550/
 DUPLICATE
CH2CHOO=CH2CO+OH                     3.2E27  -7.76    37230.0 ! 1 atm
  PLOG/1.000E-02                     2.3E02  -0.73    25710/
  PLOG/1.000E-01                    1.8E-23   7.84    20190/
  PLOG/3.160E-01                     3.8E63 -20.44    43420/
  PLOG/1.000E00                      3.2E27  -7.76    37230/
  PLOG/3.160E00                      2.3E-5   3.47    31560/
  PLOG/1.000E01                      1.1E-1   2.64    34160/
  PLOG/3.160E01                      5.6E02   1.70    36450/
  PLOG/1.000E02                      1.1E07   0.52    38670/
 DUPLICATE
! Goldsmith et al., 2015, J. Phys. Chem. A 2015, 119, 7766-7779 
!
CH2CHOO=CH2O+HCO                     8.6E33  -6.88    34370.0 ! 1 atm
  PLOG/1.000E-02                    1.7E174 -55.52    60320/
  PLOG/1.000E-01                     9.0E66 -17.25    48120/
  PLOG/3.160E-01                     1.8E43  -9.87    37960/
  PLOG/1.000E00                      8.6E33  -6.88    34370/
  PLOG/3.160E00                     7.3E171 -43.53    191900/
  PLOG/1.000E01                      1.0E32  -6.06    35500/
  PLOG/3.160E01                      1.9E34  -6.57    38510/
  PLOG/1.000E02                      5.7E29  -5.19    36800/
 DUPLICATE
CH2CHOO=CH2O+HCO                     1.1E130 -39.38    54700.0 ! 1 atm
  PLOG/1.000E-02                     2.3E35  -7.97    31280/
  PLOG/1.000E-01                     2.1E26  -4.96    28780/
  PLOG/3.160E-01                     1.5E20  -3.08    26630/
  PLOG/1.000E00                     1.1E130 -39.38    54700/
  PLOG/3.160E00                      2.4E34  -6.87    35700/
  PLOG/1.000E01                     2.2E175 -53.78    68500/
  PLOG/3.160E01                     1.1E185 -54.22    88990/
  PLOG/1.000E02                      4.7E02   1.81    18100/
 DUPLICATE
! Goldsmith et al., 2015, J. Phys. Chem. A 2015, 119, 7766-7779 
! assume 70% HCO
!
CH2CHOO=CH2O+H+CO                    2.0E34  -6.88    34370.0 ! 1 atm
  PLOG/1.000E-02                    3.9E174 -55.52    60320/
  PLOG/1.000E-01                     2.1E67 -17.25    48120/
  PLOG/3.160E-01                     4.3E43  -9.87    37960/
  PLOG/1.000E00                      2.0E34  -6.88    34370/
  PLOG/3.160E00                     1.7E172 -43.53    191900/
  PLOG/1.000E01                      2.4E32  -6.06    35500/
  PLOG/3.160E01                      4.3E34  -6.57    38510/
  PLOG/1.000E02                      1.3E30  -5.19    36800/
 DUPLICATE
CH2CHOO=CH2O+H+CO                   2.5E130 -39.38    54700.0 ! 1 atm
  PLOG/1.000E-02                     5.3E35  -7.97    31280/
  PLOG/1.000E-01                     4.9E26  -4.96    28780/
  PLOG/3.160E-01                     3.4E20  -3.08    26630/
  PLOG/1.000E00                     2.5E130 -39.38    54700/
  PLOG/3.160E00                      5.5E34  -6.87    35700/
  PLOG/1.000E01                     5.1E175 -53.78    68500/
  PLOG/3.160E01                     2.5E185 -54.22    88990/
  PLOG/1.000E02                      1.1E03   1.81    18100/
 DUPLICATE
! Goldsmith et al., 2015, J. Phys. Chem. A 2015, 119, 7766-7779 
! assume 30% H+CO
!
 CH2CHOO=CO+CH3O                     3.8E33  -7.20    35100.0 ! 1 atm
  PLOG/1.000E-02                     5.2E33  -7.92    31320/
  PLOG/1.000E-01                     1.3E98 -27.09    64060/
  PLOG/3.160E-01                     1.8E33  -7.27    33760/
  PLOG/1.000E00                      3.8E33  -7.20    35100/
  PLOG/3.160E00                      1.3E79 -19.61    74870/
  PLOG/1.000E01                      4.1E32  -6.62    37210/
  PLOG/3.160E01                      6.9E44 -10.04    47030/
  PLOG/  100.00                      2.9E01   2.492   21710/ ! Refit
 DUPLICATE
 CH2CHOO=CO+CH3O                    1.2E-39  13.61    -1317.0 ! 1 atm
  PLOG/1.000E-02                    2.3E129 -41.86    45850/
  PLOG/1.000E-01                     2.4E28  -5.99    30540/
  PLOG/3.160E-01                    8.7E-50  16.63    -3900/
  PLOG/1.000E00                     1.2E-39  13.61    -1317/
  PLOG/3.160E00                      8.8E86 -23.08    61010/
  PLOG/1.000E01                      1.3E03   1.44    18660/
  PLOG/3.160E01                      2.0E17  -2.23    28590/
  PLOG/  100.00                      2.9E01   2.492   21710/ ! Refit
 DUPLICATE
! Goldsmith et al., 2015, J. Phys. Chem. A 2015, 119, 7766-7779 
!
CH2CHOO=CO2+CH3                      3.3E33  -7.22    34990.0 ! 1 atm
  PLOG/1.000E-02                     5.1E33  -7.95    31290/
  PLOG/1.000E-01                    1.2E118 -33.13    73790/
  PLOG/3.160E-01                     8.6E32  -7.21    33550/
  PLOG/1.000E00                      3.3E33  -7.22    34990/
  PLOG/3.160E00                     3.5E-79  25.01    -21020/
  PLOG/1.000E01                      8.2E32  -6.76    37270/
  PLOG/3.160E01                      7.0E37  -8.06    42200/
!  PLOG/1.000E02                    -2.5E03   1.41    14420/
 PLOG/  100.00                       6.7E48 -11.657   44080 / 
 DUPLICATE
CH2CHOO=CO2+CH3                      1.8E-47  15.85    -5283.0 ! 1 atm
  PLOG/1.000E-02                    4.2E122 -39.75    43640/
  PLOG/1.000E-01                     2.0E29  -6.29    30920/
  PLOG/3.160E-01                    5.1E-66  21.37    -11110/
  PLOG/1.000E00                     1.8E-47  15.85    -5283/
  PLOG/3.160E00                      3.8E32  -6.80    35690/
  PLOG/1.000E01                      4.6E00   2.10    17170/
  PLOG/3.160E01                      3.5E14  -1.58    26470/
 PLOG/  100.00                       1.9E03   2.081   25118 / ! Refit
 DUPLICATE
! Goldsmith et al., 2015, J. Phys. Chem. A 2015, 119, 7766-7779 
!
CH2CHOO+H=CH2CHO+OH                  9.6E13   0.000       0 ! 
! est CH3O2+H=CH3O+OH
!
CH2CHOO+O=CH2CHO+O2                  1.6E13   0.000    -145 ! 
! est CH3O2+O=CH3O+O2
!
CH2CHOO+OH=CH2CHOH+O2                2.0E15  -0.600       0 ! 
! est CH3O2+OH=CH3OH+O2
!
CH2CHOO+OH=CH2CHO+HO2                4.0E11   0.600       0 ! 
! est H3OO+OH=CH3O+HO2
!
CH2CHOO+HO2=CH2CHOOH+O2              4.5E11   0.000   -1391 ! 
! est CH3CH2OO+HO2
! 
CH2CHOO+CO=CH2CHO+CO2                1.6E05   2.180   17940 ! 
! est CH3O2+CO=CH3O+CO2
!
CH2CHOO+CH3=CH2CHO+CH3O              5.1E12   0.000   -1411 ! 
! est CH3O2+CH3=CH3O+CH3O
!
CH2CHOO+CH4=CH2CHOOH+CH3             4.7E04   2.500   21000 ! 
! est CH4+HO2=CH3+H2O2
!
CH2CHOO+CH3OH=CH2CHOOH+CH2OH         4.0E13   0.000   19400 ! 
! est CH3O2+CH3OH=CH3O2H+CH2OH
!
CH2CHOO+CH2O=CH2CHOOH+HCO            4.1E04   2.500   10206 ! 
! est CH3O2+CH2O=CH3O2H+HCO
!
CH2CHOO+C2H6=CH2CHOOH+C2H5           8.6E00   3.760   17200 ! 
! est=CH3CH2OO+C2H6
!
!   
OCHCHO=CH2O+CO                       8.0E55  -12.600  76713 !1.0 bar, 800 K < T < 2500 K
 PLOG/ 0.009869                      4.2E53  -12.500  70845/
 PLOG/ 0.04935                       5.1E54  -12.600  73012/
 PLOG/ 0.09869                       1.0E55  -12.600  73877/
 PLOG/ 0.4935                        4.5E55  -12.600  75869/
 PLOG/ 0.9869                        8.0E55  -12.600  76713/
 PLOG/ 4.935                         1.1E56  -12.200  77643/
 PLOG/ 9.869                         5.5E56  -12.600  79964/
! Friedrichs G. Colberg M. Dammeier J. Bentz T. Olzmann M. Phys. Chem. Chem. Phys. 10 (2008) 6520-6533.
!
OCHCHO=HCOH+CO 	                     2.6E57  -13.200  79754 ! 1.0 bar, 800 K < T < 2500 K
 PLOG/ 0.009869                      8.4E52  -12.600  72393/
 PLOG/ 0.04935                       8.3E54  -12.900  75113/
 PLOG/ 0.09869                       4.4E55  -13.000  76257/
 PLOG/ 0.4935                        1.3E57  -13.200  78851/
 PLOG/ 0.9869                        2.6E57  -13.200  79754/
 PLOG/ 4.935                         1.0E57  -12.900  81161/
 PLOG/ 9.869                         5.7E59  -13.300  83539/
! Friedrichs G. Colberg M. Dammeier J. Bentz T. Olzmann M. Phys. Chem. Chem. Phys. 10 (2008) 6520-6533.
!
OCHCHO=CO+CO+H2                      6.1E57  -13.100  80147 ! 1.0 bar, 800 K < T < 2500 K
 PLOG/ 0.009869                      6.0E51  -12.100  71854/
 PLOG/ 0.04935                       1.4E54  -12.500  74751/
 PLOG/ 0.09869                       1.8E55  -12.700  76137/
 PLOG/ 0.4935                        1.3E57  -13.000  78972/
 PLOG/ 0.9869                        6.1E57  -13.100  80147/
 PLOG/ 4.935                         5.8E57  -12.900  81871/
 PLOG/ 9.869                         3.4E59  -13.300  84294/
! Friedrichs G. Colberg M. Dammeier J. Bentz T. Olzmann M. Phys. Chem. Chem. Phys. 10 (2008) 6520-6533.
!
OCHCHO=HCO+HCO                       1.9E57  -12.800  84321 ! 1.0 bar, 800 K < T < 2500 K 
 PLOG/ 0.009869                       1.0E42   -9.700  73534/
 PLOG/ 0.04935                        6.0E48  -11.100  77462/
 PLOG/ 0.09869                        1.7E51  -11.600  79111/
 PLOG/ 0.4935                         5.3E55  -12.500  82774/
 PLOG/ 0.9869                         1.9E57  -12.800  84321/
 PLOG/ 4.935                          2.2E59  -13.100  87258/
 PLOG/ 9.869                          3.0E60  -13.300  88993/
! Friedrichs G. Colberg M. Dammeier J. Bentz T. Olzmann M. Phys. Chem. Chem. Phys. 10 (2008) 6520-6533.
!
OCHCHO+H=CH2O+HCO                    5.4E13   0.000    4300 !     
OCHCHO+H=CH2O+H+CO                   3.2E23  -2.473   24227          
! Colberg, M., Friedrichs, G. J. Phys. Chem. A 110 (2006) 160-170.
! applying prompt HCO dissociation - Labbe et al., J. Phys. Chem. Lett. 2016:
!
OCHCHO+O=OCHCO+OH                    4.2E11   0.570    2760 !           
! est CH2O+O
!
OCHCHO+OH=OCHCO+H2O                  4.0E06   2.000   -1630 !          
! Feierabend, K.J., Zhu, L., Talukdar, R.K., Burkholder, J.B. J. Phys. Chem. A 112 (2008) 73-82.
!
!OCHCHO+HO2=>HOCH(OO)CHO             1.3E31  -7.532    1440 !          
!HOCH(OO)CHO => OCHCHO+HO2           1.9E29  -5.781   15790 ! 
!HOCH(OO)CHO => HOCHO+CO+OH          1.6E10   0.051   15190 ! 
! da Silva, G. J. Phys. Chem. A 115 (2011) 191-197.
!
OCHCHO+HO2=HOCHO+CO+OH               3.3E-4   3.995     300 !          
! da Silva, G. J. Phys. Chem. A 115 (2011) 191-197.
!
OCHCHO+HO2=OCHCO+H2O2                4.1E04   2.500   10206 !           
! est CH2O+HO2
!
OCHCHO+O2=OCHCO+HO2                  2.4E05   2.500   36461 !        
! est CH2O+O2
!
OCHCO=HCO+CO                         4.1E14   0.000    8765 ! 1.0 atm
 PLOG/  0.01                         3.8E12   0.000    8610/
 PLOG/  1.000E-02                   -8.0E21  -2.359   27420/
 PLOG/  0.1                          3.8E13   0.000    8665/
 PLOG/  1.0                          4.1E14   0.000    8765/
 PLOG/  1.000E02                     1.1E14   0.133   10140/
! kinf                                1.1E14  0.133   10140 !
OCHCO=H+CO+CO	                     2.5E24  -2.473   28692 ! 1 atm
 PLOG/  1.000E-02                    8.0E21  -2.359   27420/
 PLOG/  1.000E-01                    2.3E23  -2.473   28592/
 PLOG/  1.000E00                     2.5E24  -2.473   28692/
 PLOG/  1.000E02                     1.4E24  -2.419   30991/
! da Silva, G. Phys. Chem. Chem. Phys. 12 (2010) 6698-6705.
! including prompt dissociation of HCO (following Labbe et al., J. Phys. Chem. Lett. 2016)
!
OCHCO+O2=CO+CO2+OH                   3.3E14   0.000    2075 ! 1.0 atm
 PLOG/  0.01                         1.6E14   0.000    1540/
 PLOG/  0.1                          1.1E14   0.000    1300/
 PLOG/  1.0                          3.3E14   0.000    2075/
! kinf                                3.4E04   1.929     344 !
! da Silva, G. Phys. Chem. Chem. Phys. 12 (2010) 6698-6705.
!
HOCHO(+M)=CO+H2O(+M)                 7.5E14   0.000   68710 !           
 LOW  /4.1E15 0 52980/                                !
! J.-G. Chang, H.-T. Chen, S. Xu, M.C. Lin, J. Phys. Chem. A 111 (2007) 6789-6797.
!
HOCHO(+M)=CO2+H2(+M)                 4.5E13   0.000   68240 !           
 LOW  /1.7E15 0 51110/                                      !
! J.-G. Chang, H.-T. Chen, S. Xu, M.C. Lin, J. Phys. Chem. A 111 (2007) 6789-6797.
!
HOCHO+H=HOCO+H2                      2.3E02   3.272    4858 !            
! P. Marshall, P. Glarborg, Proc. Combust. Inst. 35 (2015) 153-160.
!
HOCHO+H=OCHO+H2                      4.2E05   2.255   14091 !           
! P. Marshall, P. Glarborg, Proc. Combust. Inst. 35 (2015) 153-160.
!
!HOCHO+H=HOCHOH                       2.5E05   2.357    9783 !            
! P. Marshall, P. Glarborg, Proc. Combust. Inst. 35 (2015) 153-160.
!
HOCHO+O=HOCO+OH                      5.1E01   3.422    4216 !            
! P. Marshall, P. Glarborg, Proc. Combust. Inst. 35 (2015) 153-160.
!
HOCHO+O=OCHO+OH                      1.7E05   2.103    9880 !            
! P. Marshall, P. Glarborg, Proc. Combust. Inst. 35 (2015) 153-160.
!
HOCHO+OH=HOCO+H2O                    7.8E-6   5.570   -2365 !
! J.M. Anglada, J. Am. Chem. Soc. 126 (2004) 9809-9820.
! P. Marshall, P. Glarborg, Proc. Combust. Inst. 35 (2015) 153-160.
!
HOCHO+OH=OCHO+H2O                    4.9E-5   4.910   -5067 ! 
! J.M. Anglada, J. Am. Chem. Soc. 126 (2004) 9809-9820.
! P. Marshall, P. Glarborg, Proc. Combust. Inst. 35 (2015) 153-160.
!
HOCHO+HO2=HOCO+H2O2                  4.7E-1   3.975   16787 !          
! P. Marshall, P. Glarborg, Proc. Combust. Inst. 35 (2015) 153-160.
!
HOCHO+HO2=OCHO+H2O2                  3.9E01   3.080   25206 !          
! P. Marshall, P. Glarborg, Proc. Combust. Inst. 35 (2015) 153-160.
!
HOCO+HO2=HOCHO+O2                    4.0E11   0.000       0 !  
! H.G. Yu, G. Poggi, J.S. Francisco, J.T. Muckerman, J. Chem. Phys. 129 (2008) 214307.
!
HOCHO+O2=OCHO+HO2                    3.0E13   0.000   63000 !
! P. Marshall, P. Glarborg, Proc. Combust. Inst. 35 (2015) 153-160.
!
OCHO=CO2+H                           1.0E10   0.000       0 !            
! P. Marshall, P. Glarborg, Proc. Combust. Inst. 35 (2015) 153-160.
!
OCHO+O2=CO2+HO2                      5.0E13   0.000       0 !          
! P. Marshall, P. Glarborg, Proc. Combust. Inst. 35 (2015) 153-160.
!
HOCH2CH2OO=CH2O+CH2O+OH              2.0E15  -2.030   15913.0 ! 1 atm	
 PLOG/  1.30E-02                     5.6E13  -1.900   14338/	
 PLOG/  1.00E-01                     2.2E14  -1.920   14870/	
 PLOG/  1.00E00                     2.0E15  -2.030   15913/	
 PLOG/  1.00E01                     5.0E16  -2.260   17552/	
 PLOG/  1.00E02                     3.8E18  -2.600   19972/	
! Zador J Fernandes RX Georgievskii Y Meloni G Taatjes CA Miller JA Proc Combust Inst 2009 32 271-277
!
HOCH2CH2OO=CH2CHOH+HO2               1.4E10  -0.780   14836 ! 1 atm
 PLOG/  1.30E-02                     2.0E09  -1.010   13160/	
 PLOG/  1.00E-01                     2.1E09  -0.810   13598/	
 PLOG/  1.00E00                     1.4E10  -0.780   14836/	
 PLOG/  1.00E01                     8.5E11  -1.010   17045/	
 PLOG/  1.00E02                     5.8E14  -1.510   20561/	
! Zador J Fernandes RX Georgievskii Y Meloni G Taatjes CA Miller JA Proc Combust Inst 2009 32 271-277
!
HOCH2CH2OO+HO2=>CH2OOH+CH2OH+O2      2.5E11   0.000   -1490 ! 
!HOCH2CH2OO+HO2=HOCH2CH2OOH+O2        2.5E11   0.000   -1490 ! 
! est CH3O2+HO2 (CK no 4 products)
!
HOCH2CH2OO+CH2O=>CH2OOH+CH2OH+HCO    4.1E04   2.500   10206 ! 
!HOCH2CH2OO+CH2O=>HOCH2CH2OOH+HCO     4.1E04   2.500   10206 !
! est=CH2O+HO2 
!
HOCH2CH2OO+C2H4=>CH2O+CH2OH+CH3HCO   2.2E12   0.000   17200 ! JIM/GLA08 est=C2H4+HO2
!HOCH2CH2OO+C2H4=>HOCH2CH2O+CH3HCO    2.2E12   0.000   17200 ! 
! est C2H4+HO2
!
!
! ************************************************************************
!   NH3 subset                                                           *
! ************************************************************************
!
NH2+H(+M)=NH3(+M)                    1.5E14   0.167       0 ! #
 LOW  /3.0E22 -1.900 0/                                     ! AR
! LOW  /2.6E23 -2.083 0/                                     ! N2
 TROE /0.5 1E-30 1E30 1E30/                                 !  
 N2/2.5/ AR/1/ 
!
!NH3=NH2+H                    7.23E29   -5.316       110862 ! 10 atm
! PLOG/ 0.1                           7.23E29   -5.316   110862/	
! PLOG/ 1                             3.497E30  -5.224   111163/	
! PLOG/ 10                            1.975E31  -5.115   111888/	
! PLOG/ 100                           2.689E31  -4.920   112779/	
!
! 2020 A. Stagni, C. Cavallotti, S. Arunthanayothin, Y. Song, O. Herbinet, F. Battin-Leclerc, T. Faravelli
!
!
NH3+H=NH2+H2                         5.4E05   2.400    9916 ! #
!Ko, T.; Marshall, P.; Fontijn, A., J. Phys. Chem. 94, 1401-1404, 1990 (autor)
!
!
!NH3+H=NH2+H2                         6.4E05   2.390   10171 ! 
! Michael JV Sutherland JW Klemm RB JPC 90:497 1986
!
!NH3+H=NH2+H2                         1.963E04   2.854   8520 ! 
! 2020 A. Stagni, C. Cavallotti, S. Arunthanayothin, Y. Song, O. Herbinet, F. Battin-Leclerc, T. Faravelli
!
!NH3+O=NH2+OH                         9.4E06   1.940    6460 ! 
! Sutherland JW Patterson PM Klemm RB JPC 94:2471 1990
!
NH3+O=NH2+OH                          4.43E02   3.180    6739.9 ! 
! 2020 A. Stagni, C. Cavallotti, S. Arunthanayothin, Y. Song, O. Herbinet, F. Battin-Leclerc, T. Faravelli
! 
!NH3+O2=NH2+HO2                        1.415E10   1.285   55224 ! 
! 2020 A. Stagni, C. Cavallotti, S. Arunthanayothin, Y. Song, O. Herbinet, F. Battin-Leclerc, T. Faravelli
!
NH3+OH=NH2+H2O                       2.0E06   2.040     566 !
!!NH3+OH=NH2+H2O    9.6E5 2.75 7.38201E1
!NH3+OH<=>H2O+NH2                             3.2500e+12  0.000  2120.00
! Salimian S, Hanson RK, Kruger CH. Int J Chem Kin 1984;16:725.
!
!NH3+OH=NH2+H2O                       1.559E05   2.372    118.9 ! 
! 2020 A. Stagni, C. Cavallotti, S. Arunthanayothin, Y. Song, O. Herbinet, F. Battin-Leclerc, T. Faravelli, 
!
NH3+HO2=NH2+H2O2                     1.173E00   3.839   17260 ! #
! A. Stagni, C. Cavallotti, S. Arunthanayothin, Y. Song, O. Herbinet, F. Battin-Leclerc, T. Faravelli, 
! Con decimales de Stagni 2020
!
!NH2+H2O2=NH3+HO2                     1.45E-1   4.02   -1055 ! #
! 2022 - Gao and Marshall - Experimental and computational studies of the kinetics of the reaction of hydrogen peroxide with the amidogen radical
!
!
!
NH+H+M=NH2+M                         1.2E25  -2.710       0 ! #
! Deppe, J., G. Friedrichs, A. Ibrahim, H.-J. Romming, and H. Gg Wagner.
! The thermal decomposition of NH2 and NH radicals. Ber Bunsenges. Phys. Chem. 102 (1998) 1474-1485.
!
!NH2+H=NH+H2                        4.0E13   0.000    15272 ! #
!Propuesta por uxue 2018 HCN review
!
!NH2+H=NH+H2                        4.0E13   0.000    15272 ! #
!Propuesta por uxue 2018 HCN review
!
NH2+H=NH+H2                        5.1E08   1.500    3700 ! #
!
!NH3+HO2=NH2+H2O2                     3.0E11   0.000   22000 ! 
! JAM est
!
!NH+H2=NH2+H                          2.1E13   0.000   15417 !
! M.-K. Bahng and R.G. Macdonald
! Determination of the Rate Constants for the Radical-Radical Reactions NH2 + NH and NH2 + H2 at 293 K}",
! J. Chem. Phys. A 113 2415-2423 2009
! 
NH2+O=HNO+H                          6.6E14  -0.500       0 !       
! J.A. Miller M.D. Smooke R.M. Green R.J. Kee,
! Kinetic modeling of the oxidation of ammonia in flames
! Combust. Sci. Technol. 34, 149-176, 1983 
!NH2+O=HNO+H                          6.6E13   0.000       0 !       
! Inomata S Washida N JPCA 103:5023-5031 1999
! Dransfeld P Hack W Kurzke H Temps F Wagner HGg PCI 20:655 1984
! Adamson JD Farhat SK Morter CL Glass GP Curl RF Philips LF JPC 98:5665 1994
!
NH2+O=NH+OH                          7.0E12   0.000       0 !  
 DUP
NH2+O=NH+OH                          8.6E-1   4.010    1673 !           
 DUP   
! Inomata S Washida N JPCA 103:5023-5031 1999
! Dransfeld P Hack W Kurzke H Temps F Wagner HGg PCI 20:655 1984
! Adamson JD Farhat SK Morter CL Glass GP Curl RF Philips LF JPC 98:5665 1994
! Duan X Page M JCP 102:6121-6127 1995
!
!NH2+OH=NH+H2O                        3.3E06   1.949    -217 ! 
! SJ Klippenstein LB Harding B Ruscic R Sivaramakrishnan NK Srinivasan M-C Su JV Michael JPCA 113 (2009) 10241-10259.  
! SJ Klippenstein LB Harding P Glarborg JA Miller CF 158 (2011) 774-789.
!
!!!!NH2+OH=NH+H2O                         4.04E06  2.520    -616 ! 
! 2020 Y. Li, S.M. Sarathy. Probing hydrogen-nitrogen chemistry: a theoretical study of important reactions in NxHy, HCN and HNCO oxidation. Int. J. Hydrog. Energy, 45 (2020), pp. 23624-23637SJ
NH2+OH<=>H2O+NH                              4.0400e+04  2.520  -616.03 ! Experimental and Numerical Study on Laminar Burning Velocity and Premixed Combustion Characteristics of NH3/C3H8/Air Mixtures. Fuel 2023, 331, 125936.
! 
!
!NH2+HO2=NH3+O2                       1.7E04   1.550    2027 ! 
! Sumathi R, Peyerimhoff SD. Chem Phys Lett 1996;263:742-748 (1 atm).
!
!NH2+HO2=H2NO+OH                      2.5E17  -1.280    1166 ! 
!!NH2+HO2=H2NO+OH                      5.0E13   0.000        0 ! ktot (high pressure limit)
! Sumathi R, Peyerimhoff SD. Chem Phys Lett 1996;263:742-748 (ktot for nh2+ho2).
!
!NH2+HO2=HNO+H2O                      1.6E07   0.550     525 ! 
! DUP
!NH2+HO2=HNO+H2O                      5.7E15  -1.120     707 !  
! DUP
! Sumathi R, Peyerimhoff SD. Chem Phys Lett 1996;263:742-748.
!
!NH2+HO2=HON+H2O                      2.1E07   0.640     811 ! 
! Sumathi R, Peyerimhoff SD. Chem Phys Lett 1996;263:742-748.

NH2+HO2=NH3+O2                       6.0E18  -1.9135    306 ! #
 DUP
NH2+HO2=NH3+O2                       5.9E07   1.592   -1373 ! # 
 DUP
!R1a de Theoretical, 2022 Glarborg
!!!!NH2+HO2=NH3+O2                       1.0E13    0.0          0 !
!
NH2+HO2=HNO+H2O                      2.2E09   0.7906  -1428 ! #
!R1b de Theoretical, 2022 Glarborg
!
NH2+HO2=H2NO+OH                      1.0E12   0.1662   -938 ! #
!R1c de Theoretical, 2022 Glarborg
!NH2+HO2=H2NO+OH                      5.0E13    0.0          0 !
!
NH2+O2=H2NO+O                        2.6E11   0.4872  29050 !           
! SJ Klippenstein LB Harding P Glarborg JA Miller CF 158 (2011) 774-789.
!
NH2+O2=HNO+OH                        2.9E-2   3.764   18185 !  
! SJ Klippenstein LB Harding P Glarborg JA Miller CF 158 (2011) 774-789.
!
NH2+NH2=NH3+NH                       5.6E00   3.530     552 !  
! SJ Klippenstein LB Harding B Ruscic R Sivaramakrishnan NK Srinivasan M-C Su JV Michael JPCA 113 (2009) 10241-10259.  
!
!NH2+NH2(+M)=N2H4(+M)                 5.6E14  -0.414      66 !   
! LOW  /1.6E34 -5.49 1987/                                   !
! TROE /0.31 1E-30 1E30 1E30/                                ! Fc=0.31
! SJ Klippenstein LB Harding B Ruscic R Sivaramakrishnan NK Srinivasan M-C Su JV Michael JPCA 113 (2009) 10241-10259.  
!
N2H4(+M)=NH2+NH2(+M)                       7.6E19   -1      66770 !
LOW/                                       6.1E42   -7.330  68540/
TROE/0.71 1460 21 -13400/
! R1 Re-evaluation of rate constant for the reaction N2H4(+M)= NH2+NH2(+M) para Ar as a bath gas
!
!
! 
NH2+NH2=tHNNH+H2                      1.7E08   1.020   11783 !  
! SJ Klippenstein LB Harding B Ruscic R Sivaramakrishnan NK Srinivasan M-C Su JV Michael JPCA 113 (2009) 10241-10259.  
!
NH2+NH2=H2NN+H2                      7.2E04   1.880    8802 !  
! SJ Klippenstein LB Harding B Ruscic R Sivaramakrishnan NK Srinivasan M-C Su JV Michael JPCA 113 (2009) 10241-10259.  
!
NH2+NH=tHNNH+H                       1.2E15  -0.500       0 ! #
 
!
NH2+NH=cHNNH+H                       3.0E14  -0.500       0 ! #
!
!NH2+NH=HNNH+H                       4.3E14  -0.272     -78 !

!
NH2+NH=NH3+N                         9.6E03   2.460     107 !  
!
NH2+N=N2+H+H                        7.0E13   0.000       0 ! 
!
NH2+HNO=NH3+NO                       5.9E02   2.950   -3469 ! 
!
NH2+NO=N2+H2O                        2.6E19  -2.369     870 !
!
NH2+NO=NNH+OH                        4.3E10   0.294    -866 !  
!
NH2+HONO=NH3+NO2                     6.4E03   2.340   -3200 ! #nh3no2#
!
!NH2+HONO=NH3+NO2                     7.1E01   3.020   -4940 ! 
!
NH2+HONO=NH2OH+NO                    5.3E03   2.280    7983 ! #
!
NH2+HNO2=NH3+NO2	             2.8E10   0.000   -5760 ! #
!
NH2+NO2=H2NO+NO                      1.1E12   0.110   -1186 ! k(tot) #nh3no2#
DUP
NH2+NO2=H2NO+NO                     -4.3E17  -1.874     588 ! k(n2o+h2o) 
DUP
!
!NH2+NO2=H2NO+NO                      8.6E11   0.110   -1186 !  
!
NH2+NO2=N2O+H2O                      4.3E17  -1.874     588 ! #nh3no2#
!
!NH2+NO2=N2O+H2O                      2.2E11   0.110   -1186 !  
!
NH+M=N+H+M                           1.8E14   0.000   74800 ! #
!
NH+H=N+H2                            3.5E13   0.000       0 ! 
!
!NH+H=N+H2                            3.0E13   0.000       0 ! 
!
NH+O=NO+H                            9.2E13   0.000       0 ! 
!
NH+OH=HNO+H                          3.2E14  -0.376     -46 !     
!
NH+OH=N+H2O                          1.6E07   1.733    -576 !           
!
NH+O2=HNO+O                          2.4E13   0.000   13850 ! #r
!
!NH+O2=HNO+O                          4.6E05   2.000    6500 !
!
NH+O2=NO+OH                          9.9E10   0.000    1530 ! #r
!NH+O2=HNO+O                          1.3E06   1.500     100 !
!
NH+NH=NNH+H                          6.2E13  -0.036    -161 ! #   
!
NH+NH=NH2+N                          5.7E-1   3.880     342 !   
!
NH+N=N2+H                            3.0E13   0.000       0 ! 
!
NH+NO=N2O+H                          2.7E15  -0.780      20 !
!
NH+NO=N2+OH                          6.8E14  -0.780      20 !
!
!NH+HONO=NH2+NO2                      1.0E13   0.000       0 ! 
!NH2+NO2=H2NO+NO                      8.6E11   0.110   -1186 !  
!
NH+NO2=N2O+OH                        4.1E12   0.000       0 !
!
NH+NO2=HNO+NO                        5.9E12   0.000       0 ! 
!
N+OH=NO+H                            3.8E13   0.000       0 ! 
!
N+O2=NO+O                            5.9E09   1.000    6280 ! #r 
!
N+NO=N2+O                            9.4E12   0.140       0 ! 
!   
!NNH=N2+H                             6.5E07   0.000       0 !  
!
!NNH=N2+H                             1.0E09   0.000       0 ! 
!
NNH=N2+H                             7.68E07   1.730      4282 ! 
!
NNH+H=N2+H2                          1.0E14   0.000       0 ! 
!
NNH+O=N2O+H                          1.9E14  -0.274     -22 ! 
!
NNH+O=N2+OH                          1.2E13   0.145    -217 ! 
!
NNH+O=NH+NO                          5.2E11   0.381    -409 ! 
!
NNH+OH=N2+H2O                        5.0E13   0.000       0 ! 
!
!NNH+O2=N2+HO2                        2.0E14   0.000       0 ! 
!
NNH+O2=N2+HO2                       5.6E14  -0.385     -13 ! 
!
NNH+NH=N2+NH2                       5.0E13   0.000       0 ! 
!
NNH+NH2=N2+NH3                       5.0E13   0.000       0 ! 
!
NNH+NO=N2+HNO                        5.0E13   0.000       0 ! 
!
!
NH2OH(+M)=NH2+OH(+M)                 1.4E20  -1.310   64080 ! 
 LOW  /5.4E37 -5.96 66783/                                  !
 TROE /0.31 1E-30 1E30 1E30/                                !  
!
NH2OH+H=HNOH+H2                      4.8E08   1.50     6249 !    
!
NH2OH+H=H2NO+H2                      2.4E08   1.50     5067 !    
!
NH2OH+O=HNOH+OH                      3.3E08   1.50     3865 !   
NH2OH+O=H2NO+OH                      1.7E08   1.50     3010 !  
!
NH2OH+OH=HNOH+H2O                    1.5E04   2.61    -3537 !  
!
NH2OH+OH=H2NO+H2O                    1.5E05   2.28    -1296 !   
!
NH2OH+NH2=HNOH+NH3                   1.1E-1   4.00      -97 ! 
!
NH2OH+NH2=H2NO+NH3                   9.5E00   3.42    -1013 !   
!
NH2OH+NH=HNOH+NH2                    2.9E-3   4.40     1564 ! 
!
NH2OH+NH=H2NO+NH2                    1.5E-3   4.60     2424 !   
!
NH2OH+HO2=HNOH+H2O2                  2.9E04   2.69     9557 ! 
!
NH2OH+HO2=H2NO+H2O2                  1.4E04   2.69     6418 ! 
!
HNO+H(+M)=H2NO(+M)                   5.5E13   0.000   3250 ! #
 LOW  /1.5E19 -1.632 0/ ! DEABOZ00 (rv)
 H2O/10/
!
!H2NO+M=HNO+H+M                       2.8E24  -2.830   64915 ! 
!
H2NO=HNOH		             1.3E27  -4.990   43982 ! #
PLOG / 0.1		             8.2E25  -4.940   43794 /
PLOG / 1.0			     1.3E27  -4.990   43982 /
PLOG / 10.0			     2.6E28  -5.060   44767 /
!H2NO+M=HNOH+M                        1.1E29  -4.000   44000 ! 
!
H2NO+H=HNO+H2                        3.0E07   2.000    2000 ! 
!
H2NO+H=NH2+OH                        5.0E13   0.000       0 ! 
!
H2NO+O=HNO+OH                        3.0E07   2.000    2000 ! 
!
H2NO+OH=HNO+H2O                      2.1E15  -0.751    -464 ! #nh3no2#
!
!H2NO+OH=HNO+H2O                       1.0E14   0.000       0 ! 
!
H2NO+HO2=HNO+H2O2                      5.405E4	 2.160	-3597.7 !
!
!H2NO+HO2=HNO+H2O2                     3.36E05   2.000   -1434 ! #
!
H2NO+O2=HNO+HO2                       1.723E05	 2.188	 18010
!
!H2NO+O2=HNO+HO2                      2.3E02   2.994   18900 ! #
!
!H2NO+O2=HNO+HO2                      2.3E02   2.994   16500 ! 
!
!H2NO+O2=HNO+HO2                      1.1E00    3.489   13900 ! 
!
!H2NO+HO2=HNO+H2O2                    2.9E04   2.690   -1600 ! 
!
H2NO+NH2=HNO+NH3                      9.481E12	 -0.081	-1643.4
!
!H2NO+NH2=HNO+NH3                     1.8E06   1.940    -580 ! #S#
!
!H2NO+NH2=HNO+NH3                     3.0E12   0.000    1000 ! 
!
H2NO+NO=HNO+HNO                      2.0E04   2.000   13000 ! 
!
H2NO+NO2=HONO+HNO                        7.946E00	 2.950	-3292.6 
!
!H2NO+NO2=HONO+HNO                    8.0E11   0.000    6000 ! #nh3no2#
!
!H2NO+NO2=HONO+HNO                    4.4E04   2.640    4040 ! 
!
HNOH+M=HNO+H+M                       2.0E24  -2.840   58934 ! 
 H2O/10/
!
HNOH+H=NH2+OH                        4.0E13   0.000       0 ! 
!
HNOH+H=HNO+H2                        4.8E08   1.500     378 !
!
HNOH+O=HNO+OH                        7.0E13   0.000       0 ! 
 DUP
HNOH+O=HNO+OH                        3.3E08   1.500    -358 ! 
 DUP
!
HNOH+OH=HNO+H2O                      2.4E06   2.000   -1192 ! 
!
HNOH+HO2=HNO+H2O2                    2.9E04   2.690   -1600 ! 
!
HNOH+HO2=NH2OH+O2                    2.9E04   2.690   -1600 ! 
!
HNOH+O2=HNO+HO2                      3.0E12   0.000   25000 ! 
!
HNOH+NH2=NH3+HNO                     1.8E06   1.940   -1152 ! 
!
HNOH+NO2=HONO+HNO                    8.0E11   0.000    6000 ! #nh3no2# = h2no+no2
!
!HNOH+NO2=HONO+HNO                    6.0E11   0.000    2000 ! 
!
NO+H(+M)=HNO(+M)                     1.5E15  -0.410       0 ! 
 LOW /2.4E14 0.206 -1550/                                   ! 
 TROE /0.82 1E-30 1E30 1E30/                                ! 
 N2/1.6/                                                    ! 
!
HNO=H+NO                             1.28E21  -2.959    48100 ! 10 atm #S#
 PLOG/ 0.1                           2.01E19  -3.021    47792/	
 PLOG/ 1                             1.83E20  -3.008    47880/	
 PLOG/ 10                            1.28E21  -2.959    48100/	
 PLOG/ 100                           5.64E21  -2.855    48459/	
 PLOG/ 1000                          9.71E21  -2.642    48940/
!
!HNO+H=NO+H2                          4.4E11   0.700     2720 ! 
!
HNO+H=NO+H2                          6.6E10   0.940     495 ! 
!
HNO+O=NO+OH                          2.3E13   0.000       0 ! 
!
HNO+OH=H+HONO                        1.5E03   2.720     4554 ! 1 atm #CFG#
 PLOG / 0.010                        1.1E03   2.760     4439 /
 PLOG / 0.100                        1.1E03   2.750     4450 /
 PLOG / 0.316                        1.2E03   2.740     4476 /
 PLOG / 1.000                        1.5E03   2.720     4554 /
 PLOG / 3.160                        2.7E03   2.640     4768 /
 PLOG / 10.00                        9.7E03   2.490     5253 /
 PLOG / 31.60                        5.3E04   2.290     6063 /
 PLOG / 100.0                        1.0E05   2.240     6951 /
!
HNO+OH=NO+H2O                        6.3E10   0.390    3782 ! 1 atm #CFG#
 PLOG/ 0.010                         5.8E10   0.400    3762 /
 PLOG/ 0.100                         5.8E10   0.400    3763 /
 PLOG/ 0.316                         5.9E10   0.400    3764 /
 PLOG/ 1.000                         6.3E10   0.390    3782 /
 PLOG/ 3.160                         9.5E10   0.340    3931 /
 PLOG/ 10.00                         2.6E11   0.230    4413 /
 PLOG/ 31.60                         3.8E11   0.200    5099 /
 PLOG/ 100.0                         4.2E10   0.510    5532 /

!HNO+OH=NO+H2O                        1.2E09   1.189     334 ! 
!
HNO+HO2=HNO2+OH                      2.0E03   2.360    8980 ! 
!
HNO+O2=HO2+NO                        4.0E05   2.300   14605 ! #nh3no2# 
!
!HNO+O2=HO2+NO                        2.0E13   0.000   16000 ! 
!
HNO+HNO=N2O+H2O                      9.0E08   0.000    3100 ! 
!
HNO+N=N2O+H                                     5.000E+10   0.50   3.000E+03

HNO+NO2=HONO+NO                      7.9E02   3.060    3882 ! #nh3no2#
!
!HNO+NO2=HONO+NO                      4.4E04   2.640    4040 ! 
!
!
NO+HO2=NO2+OH                        2.1E12   0.000    -497 ! 
!
NO+O(+M)=NO2(+M)                     1.3E15  -0.750       0 ! 
! LOW  /4.72E24 -2.87 1550/                                  ! N2
 LOW  /7.56E19 -1.41 0/                                     ! AR 
 TROE /0.750 1E03 1E05 1E30/                                ! 
!
NO2+H=NO+OH                          1.4E13   0.290      25 ! #nh3no2# 
!
!NO2+H=NO+OH                          1.3E14   0.000     362 ! 
!
NO2+O=NO+O2                          1.1E14  -0.520       0 ! 
!
NO2+HO2=HONO+O2                      1.9E00   3.320    3044 ! 
!
NO2+HO2=HNO2+O2                      1.9E01   3.260    4983 ! 
!
NO2+NO2=NO+NO+O2                     4.5E12   0.000   27599 ! 
!
NO2+NO2=NO3+NO                       9.6E09   0.730   20900 ! 
!
!
NO+OH(+M)=HONO(+M)                   1.1E14  -0.300       0 ! 
 LOW  /3.392E23 -2.5 0/                                     ! He
 TROE /0.75 1E-30 1E30 1E30/  
 N2/2/ AR/1.1/ ! 
 NH3/6/ ! est from GLAJAS21
 NO2/4/ NO/2/ ! est 
!
!OH+NO=HONO                           5.3E22  -3.820     1005 ! 1 atm # 
! !PLOG/1.000E-01    6.9E21       -3.86    583/ 
! !PLOG/2.154E-01    1.5E22       -3.85    708/ 
! !PLOG/4.641E-01    2.9E22       -3.84    850/ 
! !PLOG/1.000E+00    5.3E22       -3.82    1005/
! !PLOG/2.154E+00    8.5E22       -3.78    1169/
! !PLOG/4.641E+00    1.2E23       -3.72    1340/
! !PLOG/1.000E+01    1.3E23       -3.63    1510/
! !PLOG/2.154E+01    1.0E23       -3.50    1664/
! !PLOG/4.641E+01    5.5E22       -3.33    1782/
! !PLOG/1.000E+02    1.8E22       -3.10    1839/ 
!OH + NO = HONO                                 1.80E+22       -3.10    1839.0
!
HONO+H=H2+NO2                        1.9E03   2.830    1423 ! #
!
!NO2+H2=HONO+H                        1.8E01   3.510   26300 ! 
!  DUP
!NO2+H2=HONO+H                        2.4E01   3.620   35800 ! 
!  DUP
!
HONO+H=NO+H2O                        4.3E09   0.980    4070 ! 1 atm #
!PLOG / 0.010                         3.9E09   0.990    4049 / 
!PLOG / 0.100                         3.9E09   0.990    4049 /
!PLOG / 0.316                         4.0E09   0.990    4051 /
!PLOG / 1.000                         4.3E09   0.980    4070 /
!PLOG / 3.160                         7.0E09   0.920    4225 /
!PLOG / 10.00                         2.6E10   0.760    4736 /
!PLOG / 31.60                         7.9E10   0.640    5519 /
!PLOG / 100.0                         2.8E10   0.800    6146 /
!HONO+H=NO+H2O                        8.1E06   1.890    3850 ! 
!
HONO+O=NO2+OH                        1.2E13   0.000    5960 ! 
!HONO+H=HNO+OH                        5.6E10   0.860    5000 ! 
!
HONO+OH=NO2+H2O                      1.7E12   0.000    -520 ! 
HONO+NO2=HONO2+NO                    2.0E11   0.000   32700 ! 

HONO+HONO=NO+NO2+H2O                 3.5E-01  3.640   12140 ! 
!
!
HNO2=HONO                            1.7E38  -8.79    48160 ! 1 atm ##
 PLOG/1.000E-01                      1.1E47 -11.48    52140/                            
 PLOG/2.154E-01                      1.6E44 -10.63    50780/                            
 PLOG/4.641E-01                      2.0E41  -9.74    49460/                            
 PLOG/1.000E+00                      1.7E38  -8.79    48160/                            
 PLOG/2.154E+00                      7.5E34  -7.73    46880/                            
 PLOG/4.641E+00                      2.3E31  -6.60    45680/                            
 PLOG/1.000E+01                      9.1E27  -5.47    44660/                            
 PLOG/2.154E+01                      8.5E24  -4.44    43880/                            
 PLOG/4.641E+01                      2.7E22  -3.55    43380/                            
 PLOG/1.000E+02                      2.7E20  -2.80    43120/                            
!HNO2(+M)=HONO(+M)                    2.5E14   0.000   32300 ! 
! LOW  /3.1E18 0.0 31500/                                    !
! TROE /1.149 1E-30 3125 1E30/                               !
!
NO+OH=HNO2                           3.1E15  -2.17     2775 ! 1 atm ##
! PLOG/1.000E-01                      2.0E18   3.29     2792/ ! PLOG format creates convergence problems    
! PLOG/2.154E-01                      2.7E17  -2.93     2798/       
! PLOG/4.641E-01                      3.1E16  -2.56     2791/       
! PLOG/1.000E+00                      3.1E15  -2.17     2775/       
! PLOG/2.154E+00                      2.9E14  -1.77     2757/       
! PLOG/4.641E+00                      2.5E13  -1.37     2751/       
! PLOG/1.000E+01                      2.1E12  -0.97     2767/       
! PLOG/2.154E+01                      1.8E11  -0.57     2809/       
! PLOG/4.641E+01                      1.4E10  -0.17     2875/       
! PLOG/1.000E+02                      1.1E09   0.25     2951/       
!
HNO2+H=NO+H2O                        3.4E09   1.070    5565 ! 1 atm #
PLOG / 0.010                         3.4E09   1.070    5568 /
PLOG / 0.100                         3.4E09   1.070    5567 /
PLOG / 0.316                         3.4E09   1.070    5567 /
PLOG / 1.000                         3.4E09   1.070    5565 /
PLOG / 3.160                         3.4E09   1.070    5560 /
PLOG / 10.00                         3.4E09   1.070    5546 /
PLOG / 31.60                         4.3E09   1.040    5591 /
PLOG / 100.0                         1.3E10   0.910    5968 /
!
HNO2+H=HNO+OH                        3.7E07   1.780    5570 ! 1 atm #
PLOG / 0.010                         3.6E07   1.780    5565  /
PLOG / 0.100                         3.6E07   1.780    5566  /
PLOG / 0.316                         3.6E07   1.780    5567  /
PLOG / 1.000                         3.7E07   1.780    5570  /
PLOG / 3.160                         3.7E07   1.770    5580  /
PLOG / 10.00                         4.1E07   1.760    5617  /
PLOG / 31.60                         6.2E07   1.710    5770  /
PLOG / 100.0                         1.8E08   1.590    6233  /
!
HNO2+H=NO2+H2                        2.3E04   2.770   -2022 ! #
!NO2+H2=HNO2+H                        2.4E02   3.150   31100 ! 
!
HNO2+O=NO2+OH                        1.7E08   1.500    2000 ! 
!
HNO2+OH=NO2+H2O                      4.0E13   0.000       0 ! 
!
!
NO2+O(+M)=NO3(+M)                    3.5E12   0.240       0 ! 
 LOW  /2.5E20 -1.50 0/                                      !
 TROE /0.71 1E-30 1700 1E30/                                !
!
NO3+H=NO2+OH                         6.0E13   0.000       0 ! 
! 
NO3+O=NO2+O2                         1.0E13   0.000       0 ! 
!
NO3+OH=NO2+HO2                       1.4E13   0.000       0 ! 
!
NO3+HO2=NO2+O2+OH                    1.5E12   0.000       0 ! 
! Becker E Rahman MM Schindler RN BBPC 96:776 1992
! 
NO3+NO2=NO+NO2+O2                    5.0E10   0.000    2940 ! 
!
!
NO2+OH(+M)=HONO2(+M)                 3.0E13   0.000       0 ! 
 LOW  /2.938E25 -3.0 0/                                     !
 TROE /0.4 1E-30 1E30 1E30/                                 ! Fc=0.4
! 
HONO2+H=H2+NO3                       5.6E08   1.500   16400 !
!
HONO2+H=H2O+NO2                      6.1E01   3.300    6285 ! 
!
HONO2+H=OH+HONO                      3.8E05   2.300    6976 ! 
!
HONO2+OH=H2O+NO3                     1.0E10   0.000   -1240 ! 
!
! 
!N2O(+M)=N2+O(+M)                     9.9E10   0.000   57901 ! 
! LOW/                                6.0E14   0.000   57444/
! N2/1.7/ O2/1.4/ H2O/12/ !
!
N2O(+M)=N2+O(+M)                     9.9E10   0.000   57901 ! 
 LOW/                                6.0E14   0.000   57444/
 N2/1.7/ O2/1.4/ CO2/3/ !
!
!N2O+H=N2+OH                          6.4E07   1.835   13492 !
!
N2O+H=N2+OH                          2.53E10    0   4550 !
!
N2O+O=NO+NO                          9.2E13   0.000   27679 ! 
!
N2O+O=N2+O2                          9.2E13   0.000   27679 ! 
!
N2O+OH=N2+HO2                        1.3E-2   4.720   36560 ! 
!
N2O+OH=HNO+NO                        1.2E-4   4.330   25080 ! 
!
N2O+NO=NO2+N2                        5.3E05   2.230   46280 ! 
!
!
! ************************************************************************
!   N2 amine subset                                                          *
! ************************************************************************
!
HNOH+NH2=N2H3+OH                     1.0E01   3.460    -467 ! 
!
HNOH+NH2=H2NN+H2O                    8.8E16  -1.080    1113 ! 
!
N2H3+H(+M)=N2H4(+M)                  1.6E14   0.000       0 
 LOW  /3.6E22 -1.760 0/                                     !
 TROE /0.5 1E-30 1E30 1E30/                                 !  
!
N2H4+H=N2H3+H2                       2.7E05   2.560    2420 ! #
!
!N2H4+H=N2H3+H2                       7.0E12   0.000    2500 !
!N2H4+H=N2H3+H2                       4.5E07   1.800    2613 !
!
N2H4+H=NH3+NH2                       3.0E05   2.070    8012 ! #
!
!N2H4+H=NH3+NH2                       2.3E05   1.420    8202 !
!
N2H4=H2NN+H2                         1.4E14   0.000   74911 !  
!
N2H4+O=N2H3+OH                       1.5E11   0.000   -1270 !     
!
N2H4+O=tHNNH+H2O                      2.9E11   0.000   -1270 !        
!
N2H4+OH=N2H3+H2O                     1.3E13   0.000    -318 !   
!
!N2H4+NH2=N2H3+NH3                    3.8E01   3.440    -574 !
!
N2H4+NH2=N2H3+NH3                    2.0E01   3.620    -789 !
!
!N2H4+NH2=N2H3+NH3                    7.6E-1   4.000    4048 ! 
!
N2H4+NO=N2H3+HNO                     6.0E01   3.160   30845 ! 
!
N2H4+NO2=N2H3+HONO                   8.2E01   3.130    8860 ! 
!
N2H4+NO2=N2H3+HNO2                   2.4E-2   4.140    7946 ! 
!
N2H3(+M)=tHNNH+H(+M)                 1.3E11   0.819   48060 !#
 LOW/                                3.8E40  -6.880   54460/
 TROE/0.168 80000 28 7298/
 N2/2/ AR/1/ 
!
N2H3+H=tHNNH+H2                      4.6E01   3.530    3750 ! #
!
N2H3+H=cHNNH+H2                      2.7E02   3.180    6620 ! #
!
N2H3+H=H2NN+H2                       3.1E06   2.110     288 ! #
!
N2H3+H=NH2+NH2                       1.0E14   0.000       0 ! #
!
!N2H2+H=N2H3                          1.3E14   0.000    3871 ! 
!
!
N2H3+O=tHNNH+OH                       1.7E08   1.500    -646 ! 
!
N2H3+O=NH2+HNO                       3.0E13   0.000       0 ! 
!
N2H3+O=>NH2+NO+H                     3.0E13   0.000       0 ! 
!
N2H3+OH=tHNNH+H2O                     1.2E06   2.000   -1192 ! 
!
N2H3+OH=H2NN+H2O                     3.0E13   0.000       0 ! 
!
N2H3+OH=NH3+HNO                      1.0E12   0.000   15000 ! 
! JAM est
!
N2H3+HO2=tHNNH+H2O2                   1.4E04   2.690   -1600 ! 
!
N2H3+HO2=N2H4+O2                     9.2E05   1.940    2126 ! 
!
N2H3+NH2=tHNNH+NH3                   6.1E-1   3.574    1194 ! #
!
N2H3+NH2=H2NN+NH3                    1.1E01   3.080     211 ! #
!
N2H3+NH=tHNNH+NH2                     2.0E13   0.000       0 ! 
!
tHNNH(+M)=cHNNH(+M)                  4.9E09   1.180   47700 ! #
 LOW/                                3.0E28  -3.560   56100 /
 TROE/ 0.35 650 10600 /
DUP
tHNNH(+M)=cHNNH(+M)                  1.5E14   0.000   55000 ! #
 LOW/                                2.3E29  -4.000   60100 /
 TROE/ 0.35 650 10600 /
DUP
!
tHNNH(+M)=NNH+H(+M)                  6.3E16   0.000   63980 ! #
 LOW/                                8.7E39  -6.910   70400 /
TROE/ 0.44 520 6150 /
!
tHNNH+H=NNH+H2                       9.6E07   1.800     900 ! #
!
tHNNH+O=NNH+OH                        3.3E08   1.500     497 ! 
!
tHNNH+O=NH2+NO                        1.0E13   0.000       0 ! 
!
tHNNH+OH=NNH+H2O                      5.9E01   3.400    1360 ! 
!
tHNNH+NH2=NNH+NH3                    2.7E05   2.226   -1034 ! #
! 
!N2H2+M=NNH+H+M                       1.9E27  -3.050   66107 ! M=N2
!
!N2H2+H=NNH+H2                        1.1E14   0.000    3128 ! 
!
!N2H2+O=NNH+OH                        3.3E08   1.500     497 ! 
!
!N2H2+O=NH2+NO                        1.0E13   0.000       0 ! 
!
!N2H2+OH=NNH+H2O                      5.9E01   3.400    1360 ! 
!
!N2H2+NH2=NNH+NH3                     8.8E-2   4.050    1610 ! 
!
tHNNH+NH=NNH+NH2                      2.4E06   2.000   -1192 !  
!
! N2H2+NO=N2O+NH2                      4.0E12   0.000   11922 ! 
!
cHNNH(+M)=NNH+H(+M)                  5.7E16   0.000   58700 ! 
 LOW/                                9.6E35  -5.440   63900 /
TROE/ 0.44 520 6150 /
!
cHNNH+H=NNH+H2                       2.8E08   1.720     470 ! 
!
cHNNH+H=tHNNH+H                      7.8E08   1.580    2180 ! 
!
H2NN=NNH+H                           3.4E26  -4.830   46228 !  1 ATM 

H2NN=N2+H2                           2.5E14   0.000   52785 !  
! 
H2NN=tHNNH                            1.3E14   0.000   46931 !  
! 
H2NN+H=NNH+H2                        4.8E08   1.500    -894 !  
!
H2NN+H=tHNNH+H                        7.0E13   0.000       0 !  
!
H2NN+O=NNH+OH                        3.3E08   1.500    -894 !  
! Dean AM Bozzelli JW (Gardiner WC) Gas Phase Combustion Chemistry, Springer 2000
!
H2NN+O=NH2+NO                        7.0E13   0.000       0 !  
! Dean AM Bozzelli JW (Gardiner WC) Gas Phase Combustion Chemistry, Springer 2000
!
H2NN+OH=NNH+H2O                      2.4E06   2.000   -1192 !  
! Dean AM Bozzelli JW (Gardiner WC) Gas Phase Combustion Chemistry, Springer 2000
!
H2NN+OH=>NH2+NO+H                    2.0E12   0.000       0 !  
! Dean AM Bozzelli JW (Gardiner WC) Gas Phase Combustion Chemistry, Springer 2000
!
H2NN+HO2=>NH2+NO+OH                  9.0E12   0.000       0 !  
! Dean AM Bozzelli JW (Gardiner WC) Gas Phase Combustion Chemistry, Springer 2000
!
H2NN+HO2=NNH+H2O2                    2.9E04   2.690   -1600 !  
! Dean AM Bozzelli JW (Gardiner WC) Gas Phase Combustion Chemistry, Springer 2000
!
H2NN+O2=NH2+NO2                      1.5E12   0.000    5961 ! 
! Dean AM Bozzelli JW (Gardiner WC) Gas Phase Combustion Chemistry, Springer 2000
!
H2NN+NH2=NNH+NH3                     1.8E06   1.940   -1152 !  
! Dean AM Bozzelli JW (Gardiner WC) Gas Phase Combustion Chemistry, Springer 2000
!
!
! ************************************************************************
!  Cyanide subset                                                        *
! ************************************************************************
!
HCN+M = H+CN+M                       3.4E35  -5.130  133000 ! 
 N2/0/ O2/1.5/ H2O/10/
HCN+N2 = H+CN+N2                     3.6E26  -2.600  124890 ! 
!
HCN+M = HNC+M                        1.6E26  -3.230   54900 ! 
 AR/0.7/ H2O/7/  CO2/2/                                !
!
CN+H2 = HCN+H                        1.1E05   2.600    1908 !
!
HCN+O=NCO+H                          1.4E04   2.640    4980 ! 
!
HCN+O=NH+CO                          3.5E03   2.640    4980 ! 
!
HCN+O=CN+OH                          4.2E10   0.400   20665 ! 
!
HCN+OH=CN+H2O                        3.9E06   1.830   10300 ! 
!
HCN+OH=HOCN+H                        5.9E04   2.430   12500 ! #r
!
HCN+OH=HNCO+H                        2.0E-03  4.000    1000 ! 
!
HCN+OH=NH2+CO                        7.8E-04  4.000    4000 ! 
!
HCN+O2 = CN+HO2                      3.0E13   0.000   75100 ! 
!
HCN+CN=NCCN+H                        1.5E07   1.710    1530 ! 
!
!
HNC+H = HCN+H                        7.8E13   0.000    3600 !
!   
HNC+O = NH+CO                        4.6E12   0.000    2200 ! 
!
HNC+OH = HNCO+H                      3.6E12   0.000    -479 ! 
!
HNC+OH = CN+H2O                      3.0E02   3.160   10600 ! 
!
CN+O=CO+N                            1.9E12   0.460     723 ! 
!
CN+OH=NCO+H                          1.0E15  -0.437       0 ! 
!
CN+O2=NCO+O                          5.8E12   0.000    -417 ! 
!CN+O2=NO+CO                          1.4E12   0.000    -417 ! 
!
CN+NO=NCO+N                          9.6E13   0.000   42100 ! 
!
CN+NO2=NCO+NO                        5.3E15  -0.752     344 ! 
!
CN+NO2=CO+N2O                        4.9E14  -0.752     344 ! 
!
CN+NO2=N2+CO2                        3.7E14  -0.752     344 !
!
CN+HNO=HCN+NO                        1.8E13   0.000       0 !
!
CN+HONO=HCN+NO2                      1.2E13   0.000       0 ! 
!
!CN+N2O=NCN+NO                        3.8E03   2.600    3700 ! see reverse
!
CN+HNCO=HCN+NCO                      3.2E13   0.000    9670 ! 
!
CN+HNCO=HNCN+CO                      7.7E13   0.000    9430 ! 
!
CN+NCO=NCN+CO                        1.3E13   0.000    -308 ! 
!
!
HNCO+M=CO+NH+M                       1.1E16   0.000   86000 ! 
 N2/1.5/
!
HNCO+H=NH2+CO                        3.6E04   2.490    2345 ! 
!
HNCO+H=NCO+H2                        9.0E07   1.660   13900 ! 
!
HNCO+O=NCO+OH                        2.2E06   2.110   11430 ! 
!
HNCO+O=NH+CO2                        9.6E07   1.410    8520 ! 
!
HNCO+O=HNO+CO                        1.5E08   1.570   44012 ! 
!
HNCO+OH=NCO+H2O                      3.5E07   1.500    3600 !
!
HNCO+HO2=NCO+H2O2                    3.0E11   0.000   22000 ! 
!   
HNCO+O2=HNO+CO2                      2.0E13   0.000   58900 ! 
!
HNCO+H2O=NH3+CO2                     2.0E13   0.000   48500 ! 
!
HNCO+NH=NH2+NCO                      3.0E13   0.000   23700 ! 
!
HNCO+HNCO=HNCNH+CO2                  6.9E11   0.000   42100 !
!
!
HOCN+H=HNCO+H                        3.1E08   0.840    1917 !           
!
HOCN+H=NH2+CO                        1.2E08   0.610    2076 !           
!
HOCN+H=H2+NCO                        2.4E08   1.500    6617 !           
!
HOCN+O=OH+NCO                        1.7E08   1.500    4133 !           
!
HOCN+OH=H2O+NCO                      1.2E06   2.000    -248 !           
!
HOCN+NH2=NCO+NH3                     9.2E05   1.940    3646 !           
!
!
HCNO=HCN+O                           4.2E31  -6.120   61210 !  1.0 ATM N2
 PLOG /0.1                           2.0E30  -6.030   60733./
 PLOG /1.0                           4.2E31  -6.120   61210./
 PLOG /10.                           5.9E31  -5.850   61935./
!
HCNO+H=HCN+OH                        7.2E10   0.841    8612 ! 
! 
HCNO+O=HCO+NO                        6.3E13   0.000       0 ! 
!
HCNO+O=NCO+OH                        7.0E12   0.000       0 ! 
! 
HCNO+OH=CO+H2NO                      1.0E13   0.000   -1490 ! 
! 
HCNO+OH=HCO+HNO                      6.0E12   0.000   -1490 ! 
! 
HCNO+CN=HCN+NCO                      6.0E13   0.000       0 !  
!
HCNO+NCO=HCN+NO+CO                   9.6E12   0.000       0 !  
!
NCO+M=N+CO+M                         2.2E14   0.000   54050 ! 
 N2/1.5/
!
NCO+H=CO+NH                          7.2E13   0.000    1000 ! 

NCO+O=NO+CO                          2.0E15  -0.500       0 ! 
!
NCO+OH=HON+CO                        5.3E12  -0.070    5126 ! 
!
NCO+OH=H+CO+NO                       8.3E12  -0.050   18042 ! 
!
NCO+HO2=HNCO+O2                      2.0E13   0.000       0 ! 
! est
!
NCO+O2=NO+CO2                        2.0E12   0.000   20000 !   
!
NCO+NO=N2O+CO                        4.0E19  -2.190    1743 ! 
!
!NCO+NO=N2O+CO                        1.0E19  -2.190    1743 ! 
!
NCO+NO=N2+CO2                        1.5E21  -2.740    1824 ! 
!
NCO+NO2=CO+NO+NO                     2.5E11   0.000    -707 ! 
!
NCO+NO2=CO2+N2O                      3.0E12   0.000    -707 ! 
!
NCO+HNO=HNCO+NO                      1.8E13   0.000       0 ! 
!
NCO+HONO=HNCO+NO2                    3.6E12   0.000       0 ! 
!
NCO+NH3=HNCO+NH2                     2.8E04   2.480     980 !   
!
NCO+N=N2+CO                          2.0E13   0.000       0 ! 
!
NCO+NCO=CO+CO+N2                     1.8E13   0.000       0 ! 
!
!
! *****************************************************************************
!    CH3CN subset                                                             *
! *****************************************************************************
!
! *****************************************************************************
! *****************************************************************************
CH3CN(+M)=CH2CN+H(+M)                 9.2E12   0.850   95770 !
LOW/                                  2.9E19   0.000   94850 /
TROE / 0.49 1.0E-30 1.0E30 /                                 ! 
 N2/1.5/ H2O/12/ 
! 
CH3CN=CH3+CN                          1.0E15   0.000  117000 !           
!
CH3CN+O=CH3+NCO                       6.0E09   1.180    8130 !           
!
CH3CN+OH=CH2CN+H2O                    2.7E02   3.270     494 ! 
!
CH3+HOCN=CH3CN+OH                     5.0E12   0.000    2000 ! 
!
CH3CN+O2=CH2CN+HO2                    2.4E15   0.000   58000 ! 
!
CH3CN+CN=CH2CN+HCN                    1.6E13   0.000    2430 !           
!
CH2CN+HNO=CH3CN+NO                    1.5E11   0.760     348 ! 
!
CH3+CN=CH2CN+H                        1.0E14   0.000       0 ! 
!
CH2CN+H=HCCN+H2                       1.2E06   2.43     6000 !  
!
CH2CN+O=CN+CH2O                       1.0E12   0.640       0 !         
CH2CN+O=OCHCN+H                       3.0E11   0.640       0 !          
!
CH2CN+OH=HCCN+H2O                     4.3E04   2.568    3997 !  
!
CH2CN+O2=OCHCN+OH                     2.5E12   0.000   29700 ! 
CH2CN+O2=>OCH2CN+O                    2.5E12   0.000   38700 ! 
!CH2CN+O2=>OCH2CN+O                    1.8E13   0.000   38700 ! 
!CH2CN+O2=products                             slow          !  
!
CH2CN+CH3=C2H5CN                      2.0E13   0.000       0 !  
!
CH2CN+CH2O=CH3CN+HCO                  3.2E01   3.360    4310 ! 
!
CH2CN+CH2CN=NCCH2CH2CN                2.3E13   0.000       0 !  
!
CH2CN+CH2CN=CH3CN+HCCN                2.0E12   0.000   20000 !  
!
HCCN+H=CCN+H2                         1.6E14  0.000        0 !   
!
HCCN+O=HCO+CN                         1.2E14  0.000      536 !           
!
HCCN+O=CO+HCN                         8.0E13  0.000      536 !            
!
HCCN+OH=OCHCN+H                       2.8E13  0.1228    -161 !            
!
HCCN+OH=CCN+H2O                       8.6E05  2.019     6776 !           
!
HCCN+O2=HCN+CO2                       1.1E12   0.000       0 !  
!HCCN+O2=HNC+CO2                        0E11   0.000       0 !  
!HCCN+O2=HNCO+CO                        0E11   0.000       0 ! 
!
HCCN+CH4=CH2CN+CH3                    4.3E12   0.000   10030 ! 
!
HCCN+NO=HCN+NCO                       2.1E13   0.000       0 !  
!
OCH2CN(+M)=>OCHCN+H(+M)               1.1E10   1.210   24069 !
LOW/                                  6.0E16  -0.547   18012 / 
! est CH3O(+M)=CH2O+H(+M)       
!  
OCH2CN+O2=>OCHCN+HO2                  4.8E-1   3.567   -1055 ! 
!
OCHCN=HCN+CO                          3.5E14   0.00    66300 !
! 
OCHCN=HNC+CO                          1.1E15   0.00    65300 !
! 
OCHCN+H=NCCO+H2                       1.6E15  -0.444    5682 !    
! 
OCHCN+O=NCCO+OH                       4.2E11   0.570    2760 !                     
!
OCHCN+OH=NCCO+H2O                     2.4E07   1.830   -1116 !                   
!
CN+CH2O=OCHCN+H                       2.4E13   0.00        0 !     
!
NCCO+O2=>NCO+CO2                      7.0E10   0.000       0 !  
!
NCCH2CH2CN=CH2CHCN+HCN                2.9E14   0.000   87440 !  
!
NCCH2CH2CN=NCCHCH2CN+H                2.5E15   0.000   95630 !  
!NCCHCH2CN+H=>NCCH2CH2CN               3.1E13   0.000     -50 !  
!
!NCCH2CH2CN=ISUCC                      2.2E14   0.000   62100 !  
!
NCCH2CH2CN+H=NCCHCH2CN+H2             3.0E13   0.000    5000 !  
!NCCHCH2CN+H2=>NCCH2CH2CN+H            1.5E12   0.000   13730 !  
!
NCCH2CH2CN+H=CH2CH2CN+HCN             2.0E14   0.000   10000 !  
!
NCCH2CH2CN+O=CH2CH2CN+NCO             1.2E10   1.180    8130 !  
!
NCCH2CH2CN+OH=NCCHCH2CN+H2O           2.7E02   3.270     494 ! 
!
NCCH2CH2CN+CH3=NCCHCH2CN+CH4          2.0E12   0.000    5000 !  
!NCCHCH2CN+CH4=NCCH2CH2CN+CH3          2.7E12   0.000   14000 !  
!
NCCH2CH2CN+CN=NCCHCH2CN+HCN           5.0E13   0.000    2000 !  
!
NCCH2CH2CN+CH2CN=NCCHCH2CN+CH3CN      3.5E12   0.000    5000 !  
!NCCHCH2CN+CH3CN=>NCCH2CH2CN+CH2CN     3.8E12   0.000    6800 !  
!
!ISUCC=CH2CHCN+HCN                     5.9E14   0.000   79940 !  
!
NCCHCH2CN=CH2CHCN+CN                  2.2E14   0.000   55000 !  
!
NCCHCH2CN=NCCHCHCN+H                  5.6E13   0.000   47460 !  
!
CH2CH2CN=CH2CHCN+H                    3.1E13   0.000   36570 !  
!
CH2CH2CN=C2H4+CN                      1.0E13   0.000   60000 !  
!
CH2CHCN=C2H2+HCN                      2.6E12   0.130   76000 !  
!
CH2CHCN=C2H3+CN                       3.6E16   0.000  126700 !  
!
CH2CHCN+H=C2H3+HCN                    5.0E12   0.000    8000 !  
!
CH2CHCN+H=CHCHCN+H2                   5.0E13   0.000    8000 !  
!
CHCHCN+H=C2H2+HCN                     5.0E13   0.000   58000 !  
!
!
! *****************************************************************************
!Reacciones del mecanismo de 2018
! *****************************************************************************
CH3CN=CH2CN+H                         7.9E14   0.000   94940 !           
!
CH3CN+H=HCN+CH3                       4.4E10   0.800    6800 !           
!
CH3CN+H=HNC+CH3                       2.8E15  -0.320   20030 !           
!
CH3CN+H=CH2CN+H2                      6.0E04   3.010    8522 !          
!
!CH3CN+O=CH3+NCO                       6.0E09   1.800    8130 !           
!
CH3CN+O=CH2CN+OH                      4.7E08   1.180   14360 !           
!
!CH3CN+OH=CH2CN+H2O                    2.0E07   2.000    2000 ! 
!
CH3CN+CH3=CH2CN+CH4                   5.0E12   0.000    7000 !          
!
!CH3CN+CN=CH2CN+HCN                    5.0E13   0.000    2000 !           
!
!CH2CN+O=CH2O+CN                       1.3E12   0.640       0 !          
!
CH2OH+CN=CH2CN+OH                     5.0E13   0.000       0 !  
!
!
! ************************************************************************
!  Hydrocarbon-nitrogen subset                                           *
! ************************************************************************
!
!CO+NO2=NO+CO2                         9.0E13   0.000   33800 ! 
!
CO+NO2=NO+CO2                         2.09E+01	3.445	22701.475
!
CO+N2O=N2+CO2                         2.7E11   0.000   20237 !
!
CO2+N=NO+CO                           2.0E12   0.000   20000 !
!
CO2+CN=NCO+CO                         3.7E06   2.160   26900 !
! 
HOCO+NO=CO+HONO                       1.5E12   0.000       0 ! 
!
CH2O+NO2=HONO+HCO                     1.4E-07  5.640    9220 !
!
CH2O+NO2=HNO2+HCO                     1.1E-01  4.220   19850 ! 
!
CH2O+CN=HCO+HCN                       1.7E03   2.720   -1427 !         
!
CH2O+NCO=HNCO+HCO                     6.0E12   0.000       0 ! 
!
HCO+NO=HNO+CO                         6.9E12   0.000       0 ! 
! 
HCO+HNO=NO+CH2O                       5.8E-01  3.840     115 !
! 
HCO+NO2=NO+CO2+H                       2.3E13   0.000      0 ! 
! 
HCO+NO2=HONO+CO                        5.0E12   0.000      0 ! 
! 
HCO+NO2=NO+CO+OH                       5.0E12   0.000      0 ! 
! 
HCO+NCO=HNCO+CO                       3.6E13   0.000       0 ! 
!
!CH4+NH2=CH3+NH3                       3.46E13   0.00    13815 !      
!
CH4+NH2=CH3+NH3                        7.07E13   0.00    17050 !
!
!CH4+NH2=CH3+NH3                       1.5E03   3.010    9940 !      
!  
!CH4+NH2=CH3+NH3                    1.2E13 0.0 1.515E4
CH4+NO2=CH3+HONO                      1.1E-1   4.280   26300 !
  DUP
CH4+NO2=CH3+HONO                      7.4E01   3.420   33100 ! 
  DUP
!
CH4+NO2=CH3+HNO2                      4.0E-1   4.180   31200 ! 
!
CH4+CN=CH3+HCN                        8.6E05   2.300     -32 ! 
!
CH4+NCO=CH3+HNCO                      9.8E12   0.000    8120 ! 
!
CH3+NH2=CH4+NH                        2.8E06   1.940    9210 !
!CH4+NH=CH3+NH2                        9.0E13   0.000   20000 ! ROH/WAG94 
!
CH3+NH2=CH2+NH3                       1.6E06   1.870    7570 ! 
!
CH3+NH=CH2NH+H                        4.0E13   0.000       0 ! 
!
CH3+NH=N+CH4                          8.2E05   1.870    5852 ! 
!
CH3+N=H2CN+H                          7.1E13   0.000       0 ! 
!
CH3+H2NO=CH3O+NH2                     2.0E13   0.000       0 ! 
!
CH3+H2NO=CH4+HNO                      1.6E06   1.870    2961 ! 
!
CH3+HNO=NO+CH4                        1.5E11   0.760     348 !
!
CH3+HNO=CH3NO+H                       8.1E03   2.400    6160 ! 
!
CH3+NO=HCN+H2O                        1.5E-1   3.520    3950 ! 
!
CH3+NO=H2CN+OH                        1.5E-1   3.520    3950 ! 
!
CH3+NO2=CH3O+NO                       1.1E13   0.000       0 !         
!
!CH3+CN=CH2CN+H                        1.0E14   0.000       0 ! 
!
!CH3+HOCN=CH3CN+OH                     5.0E12   0.000    2000 ! 
!
CH2+N2=HCN+NH                         1.0E13   0.000   74000 ! 
!
CH2+N=HCN+H                           5.0E13   0.000       0 ! 
!
CH2+NO=HCNO+H                         3.1E12   0.000    -378 !     
! 
CH2+NO=HCN+OH                         3.9E11   0.000    -378 !       
!
CH2+NO2=CH2O+NO                       5.9E13   0.000       0 ! 
!
CH2(S)+NH3=CH2NH2+H                   3.0E13   0.000       0 !           
!
CH2(S)+NO=HCN+OH                      2.0E13   0.000       0 ! 
!
CH2(S)+NO=CH2+NO                      1.0E14   0.000       0 ! 
!
CH2(S)+N2O=CH2O+N2                    3.8E13   0.000       0 !           
!
CH+N2=H+NCN                           2.5E09   0.890   16620 ! 1 atm
  PLOG/1.000E-02                      5.9E08   1.060   15960/                            ! fit btw. 500 and 2500 K with MAE of 1.6%, 3.4%
  PLOG/3.000E-02                      5.9E08   1.060   15950/                            ! fit btw. 500 and 2500 K with MAE of 1.6%, 3.4%
  PLOG/1.000E-01                      6.2E08   1.050   15960/                            ! fit btw. 500 and 2500 K with MAE of 1.6%, 3.5%
  PLOG/3.000E-01                      9.0E08   1.010   16120/                            ! fit btw. 500 and 2500 K with MAE of 1.7%, 3.7%
  PLOG/1.000E00                       2.5E09   0.890   16620/                            ! fit btw. 500 and 2500 K with MAE of 1.8%, 3.6%
  PLOG/3.000E00                       9.2E09   0.750   17410/                            ! fit btw. 500 and 2500 K with MAE of 1.6%, 3.4%
  PLOG/1.000E01                       3.0E10   0.620   18480/                            ! fit btw. 500 and 2500 K with MAE of 1.0%, 2.5%
  PLOG/3.000E01                       3.8E10   0.620   19460/                            ! fit btw. 500 and 2500 K with MAE of 0.8%, 1.9%
  PLOG/1.000E02                       9.5E09   0.810   20340/                            ! fit btw. 500 and 2500 K with MAE of 2.2%, 6.1%
!H+NCN=CH+N2                           7.6E15  -0.680     297 ! 1 atm
!  PLOG/1.000E-02                      1.8E15  -0.510    -368/                             ! fit btw. 500 and 2500 K with MAE of 2.0%, 4.1%
!  PLOG/3.000E-02                      1.8E15  -0.510    -374/                             ! fit btw. 500 and 2500 K with MAE of 2.0%, 4.1%
!  PLOG/1.000E-01                      1.9E15  -0.520    -361/                             ! fit btw. 500 and 2500 K with MAE of 2.1%, 4.2%
!  PLOG/3.000E-01                      2.7E15  -0.560    -209/                             ! fit btw. 500 and 2500 K with MAE of 2.2%, 4.3%
!  PLOG/1.000E00                       7.6E15  -0.680     297/                              ! fit btw. 500 and 2500 K with MAE of 2.2%, 4.5%
!  PLOG/3.000E00                       2.8E16  -0.830    1082/                             ! fit btw. 500 and 2500 K with MAE of 2.0%, 4.4%
!  PLOG/1.000E01                       9.0E16  -0.950    2151/                             ! fit btw. 500 and 2500 K with MAE of 1.4%, 3.5%
!  PLOG/3.000E01                       1.1E17  -0.960    3138/                             ! fit btw. 500 and 2500 K with MAE of 0.9%, 1.8%
!  PLOG/1.000E02                       2.9E16  -0.760    4013/                             ! fit btw. 500 and 2500 K with MAE of 1.9%, 5.4%
!CH+N2=H+NCN                            5.3E09   0.79    16770 ! 1 atm
!
CH+N2=HNCN                            1.4E23  -3.740   15820 ! 1 atm
  PLOG/1.000E-02                      6.0E23  -4.410   14410/                            ! fit btw. 500 and 2500 K with MAE of 2.6%, 5.5%
  PLOG/3.000E-02                      7.3E23  -4.300   14760/                            ! fit btw. 500 and 2500 K with MAE of 2.9%, 6.1%
  PLOG/1.000E-01                      7.3E23  -4.170   15200/                            ! fit btw. 500 and 2500 K with MAE of 3.3%, 7.0%
  PLOG/3.000E-01                      4.8E23  -4.000   15570/                            ! fit btw. 500 and 2500 K with MAE of 3.7%, 8.1%
  PLOG/1.000E00                       1.4E23  -3.740   15820/                            ! fit btw. 500 and 2500 K with MAE of 4.4%, 9.5%
  PLOG/3.000E00                       1.7E22  -3.380   15840/                            ! fit btw. 500 and 2500 K with MAE of 5.0%, 10.8%
  PLOG/1.000E01                       6.8E20  -2.900   15690/                            ! fit btw. 500 and 2500 K with MAE of 5.8%, 12.2%
  PLOG/3.000E01                       1.8E19  -2.370   15430/                            ! fit btw. 500 and 2500 K with MAE of 6.3%, 12.8%
  PLOG/1.000E02                       3.1E17  -1.780   15240/                            ! fit btw. 500 and 2500 K with MAE of 6.6%, 13.3%
!HNCN=CH+N2                            1.5E30  -5.380   83030 ! 1 atm
!  PLOG/1.000E-02                      5.9E30  -6.040   81600/                            ! fit btw. 500 and 2500 K with MAE of 3.3%, 7.1%
!  PLOG/3.000E-02                      7.3E30  -5.940   81960/                            ! fit btw. 500 and 2500 K with MAE of 3.5%, 7.7%
!  PLOG/1.000E-01                      7.4E30  -5.800   82400/                            ! fit btw. 500 and 2500 K with MAE of 3.9%, 8.6%
!  PLOG/3.000E-01                      4.9E30  -5.640   82770/                            ! fit btw. 500 and 2500 K with MAE of 4.4%, 9.7%
!  PLOG/1.000E00                       1.5E30  -5.380   83030/                            ! fit btw. 500 and 2500 K with MAE of 5.1%, 11.1%
!  PLOG/3.000E00                       1.8E29  -5.030   83060/                            ! fit btw. 500 and 2500 K with MAE of 5.7%, 12.4%
!  PLOG/1.000E01                       7.6E27  -4.540   82910/                            ! fit btw. 500 and 2500 K with MAE of 6.6%, 13.8%
!  PLOG/3.000E01                       2.0E26  -4.010   82650/                            ! fit btw. 500 and 2500 K with MAE of 7.0%, 14.4%
!  PLOG/1.000E02                       3.7E24  -3.430   82470/                            ! fit btw. 500 and 2500 K with MAE of 7.4%, 14.7%
!revisado
CH+NH3=H2CN+H+H                       4.4E13   0.000    -630 ! 
!
CH+N=CN+H                             1.3E13   0.000       0 ! 
!
CH+NO=CO+NH                           9.1E12   0.000       0 !          
!
CH+NO=NCO+H                           1.8E13   0.000       0 ! 
!
CH+NO=HCN+O                           7.9E13   0.000       0 !           
!
CH+NO=CN+OH                           1.1E12   0.000       0 !          
!
CH+NO=HCO+N                           6.8E12   0.000       0 !       
!
CH+NO2=HCO+NO                         1.0E14   0.000       0 ! 
! 
CN+N=C+N2                             5.9E14  -0.400       0 !           
! revisado
CH+N2O=HCN+NO                         1.9E13   0.000    -511 ! 
!
C+NO=CN+O                             2.0E13   0.000       0 ! 
!
C+NO=CO+N                             2.8E13   0.000       0 ! 
!
C+N2O=CN+NO                           4.8E12   0.000       0 ! 
! 
CH3OH+NO2=HONO+CH2OH                  1.5E02   3.320   20035 !
!
CH3OH+NO2=HNO2+CH2OH                  2.4E03   2.900   27470 ! 
!
CH3O+HNO=NO+CH3OH                     3.2E13   0.000       0 !
! 
CH3O+NO=HNO+CH2O                      7.5E12   0.000    2017 !
 DUPLICATE                                                   !
CH3O+NO=HNO+CH2O                      2.5E18  -2.560       0 !
 DUPLICATE                                                   !
!
CH3O+NO2=HONO+CH2O                    6.0E12   0.000    2285 ! 
! 
CH2OH+HNO=NO+CH3OH                    3.0E13   0.000       0 !
!
CH2OH+NO=HNCO+H2O                     1.0E11   0.000       0 ! 
!
CH2OH+NO2=HONO+CH2O                   5.0E12   0.000       0 ! 
!
C2H6+NH2=C2H5+NH3                     4.5E01   3.460    5600 !   
!
C2H6+NO2=C2H5+HONO                    3.3E00   3.840   23900 !
  DUP   
C2H6+NO2=C2H5+HONO                    8.5E01   3.450   32000 !
  DUP   
!
C2H6+NO2=C2H5+HNO2                    3.2E02   3.190   26500 !
!
C2H6+CN=C2H5+HCN                      1.2E08   1.800    -994 ! 
!
C2H6+NCO=C2H5+HNCO                    1.5E-9   6.890   -2910 ! 
!
C2H5+N=C2H4+NH                        4.3E13   0.000       0 !          
!
C2H5+N=CH3+H2CN                       2.3E13   0.000       0 !         
!
C2H5+NO2=CH3CH2O+NO                   4.0E13  -0.200       0 ! 
!
C2H4+NH2=C2H3+NH3                     5.3E12   0.000   10274 !           
!
!C2H4+CN=CH2CHCN+H                     5.9E14  -0.240       0 !          
!
!C2H4+NCO=adduct                                              !  
!
C2H3+NO=HCN+CH2O                      7.0E21  -3.382    1025 !          
!
C2H3+HONO=C2H4+NO2                    8.1E05   1.870    5504 ! 
!
C2H3+HNO2=C2H4+NO2                    8.1E05   1.870    4838 ! 
!
C2H3+NO2=CH2CHO+NO                    7.7E14  -0.600       0 ! 
!
!C2H2+NH2=NH2C2H2                      4.6E06   8.310    7430 ! 
!
!C2H2+CN=C2HCN+H                       3.6E15  -0.530       0 !        
!
C2H2+NCO=HCCO+HCN                     1.4E12   0.000    1815 ! 
!
C2H+NH3=C2H2+NH2                      7.2E12   0.000    -735 ! 
!
C2H+NO=HCN+CO                         4.6E13   0.000     570 ! 
!
C2H+NO=CN+HCO                         1.4E13   0.000     570 !  
!
C2H+NO2=HCCO+NO                       4.6E13   0.000    -258 ! 
!
C2+N2=CN+CN                           1.5E13   0.000   41730 !           
! revisado 10-07
C2+NO=C2O+N                           2.3E13   0.000    8640 !          
!
CH3CH2O+NO=CH3HCO+HNO                 6.6E12   0.000       0 ! 
!
CH3CH2O+NO2=CH3HCO+HONO               1.7E12   0.000       0 ! 
!
CH2CH2OH+NO2=>CH2O+CH2OH+NO           7.0E12   0.000       0 ! 
!
CH2CHO+NO=HCN+HOCHO                   7.0E21  -3.382    1025 ! 
!
CH2CHO+NO2=CH2CO+HONO                 2.0E15  -0.680    1430 ! 
!
CH3CO+NO2=>CH3+CO2+NO                 1.5E13   0.000       0 ! 
! 
HCCO+N=HCN+CO                         5.0E13   0.000       0 ! 
! 
HCCO+NO=HCNO+CO                       7.5E12   0.000    -676 ! 
!
HCCO+NO=HCN+CO2                       2.1E12   0.000    -676 ! 
!
HCCO+NO2=HCNO+CO2                     1.6E13   0.000       0 ! 
!
C2O+NO=CO+NCO                         1.0E14   0.000     670 !       
!
C2O+NO2=CO2+NCO                       5.1E13   0.000     125 !       
!
!
NCN+M=C+N2+M                          8.9E14   0.000   62100 ! 966-1900 K
! revisado 10-07
H+NCN=HNCN                            1.5E30  -5.430    4415 ! 1 atm
PLOG/1.000E-02	                      3.9E23  -4.340    5347/	!	500	2500	K	MAE	3.3%,	7.20%
PLOG/3.000E-02	                      3.3E25  -4.710    4102/	!	500	2500	K	MAE	2.7%,	5.70%
PLOG/1.000E-01	                      5.6E27  -5.130    3741/	!	500	2500	K	MAE	2.2%,	4.70%
PLOG/3.000E-01	                      1.7E29  -5.360    3947/	!	500	2500	K	MAE	2.1%,	4.70%
PLOG/1.000E00	                      1.5E30  -5.430    4415/	!	500	2500	K	MAE	2.3%,	5.10%
PLOG/3.000E00	                      2.6E30  -5.340    4870/	!	500	2500	K	MAE	2.6%,	5.90%
PLOG/1.000E01	                      1.2E30  -5.090    5275/	!	500	2500	K	MAE	3.2%,	7.10%
PLOG/3.000E01	                      1.9E29  -4.720    5476/	!	500	2500	K	MAE	4.0%,	8.80%
PLOG/1.000E02	                      5.1E27  -4.150    5370/	!	500	2500	K	MAE	5.0%,	10.80%
!HNCN=H+NCN                                   1.97E28       -4.23    88920.0
!  PLOG/1.000E-02                      1.3E24  -4.400   88870/                            ! fit btw. 500 and 2500 K with MAE of 4.2%, 9.1%
!  PLOG/3.000E-02                      1.1E26  -4.770   87620/                            ! fit btw. 500 and 2500 K with MAE of 3.7%, 7.6%
!  PLOG/1.000E-01                      1.9E28  -5.200   87270/                            ! fit btw. 500 and 2500 K with MAE of 3.3%, 7.0%
!  PLOG/3.000E-01                      5.9E29  -5.430   87470/                            ! fit btw. 500 and 2500 K with MAE of 3.2%, 7.0%
!  PLOG/1.000E00                       5.2E30  -5.500   87950/                            ! fit btw. 500 and 2500 K with MAE of 3.4%, 7.4%
!  PLOG/3.000E00                       9.3E30  -5.410   88410/                            ! fit btw. 500 and 2500 K with MAE of 3.8%, 8.2%
!  PLOG/1.000E01                       5.1E30  -5.180   88850/                            ! fit btw. 500 and 2500 K with MAE of 4.4%, 9.6%
!  PLOG/3.000E01                       6.9E29  -4.800   89020/                            ! fit btw. 500 and 2500 K with MAE of 5.2%, 11.1%
!  PLOG/1.000E02                       2.0E28  -4.230   88920/                            ! fit btw. 500 and 2500 K with MAE of 6.2%, 13.1%
!
NCN+H=HCN+N                           2.2E11   0.710    5321 ! 1 atm
PLOG/1.000E-02	                      2.2E11   0.710	5321/	!	500	2500	K	MAE	0.4%,	1.00%
PLOG/3.000E-02	                      2.2E11   0.710	5321/	!	500	2500	K	MAE	0.4%,	1.00%
PLOG/1.000E-01	                      2.2E11   0.710	5321/	!	500	2500	K	MAE	0.4%,	1.00%
PLOG/3.000E-01	                      2.2E11   0.710	5321/	!	500	2500	K	MAE	0.4%,	1.00%
PLOG/1.000E00	                      2.2E11   0.710	5321/	!	500	2500	K	MAE	0.4%,	1.00%
PLOG/3.000E00	                      2.2E11   0.710	5321/	!	500	2500	K	MAE	0.4%,	1.00%
PLOG/1.000E01	                      2.2E11   0.710	5322/	!	500	2500	K	MAE	0.4%,	0.90%
PLOG/3.000E01	                      2.3E11   0.700	5327/	!	500	2500	K	MAE	0.4%,	0.90%
PLOG/1.000E02	                      2.5E11   0.690	5371/	!	500	2500	K	MAE	0.3%,	0.80%
!revisado 10-07
NCN+H=HNC+N                           4.3E-04  4.690	2434 ! 1 atm
PLOG/1.000E-02	                      3.9E-04  4.700	2440/	!	500	2500	K	MAE	12.0%,	35.50%
PLOG/3.000E-02	                      3.9E-04  4.700	2440/	!	500	2500	K	MAE	12.0%,	35.50%
PLOG/1.000E-01	                      4.0E-04  4.700	2440/	!	500	2500	K	MAE	12.0%,	35.50%
PLOG/3.000E-01	                      4.0E-04  4.700	2438/	!	500	2500	K	MAE	12.0%,	35.60%
PLOG/1.000E00	                      4.3E-04  4.690	2434/	!	500	2500	K	MAE	12.1%,	35.80%
PLOG/3.000E00	                      4.9E-04  4.670	2423/	!	500	2500	K	MAE	12.3%,	36.30%
PLOG/1.000E01	                      7.1E-04  4.620	2408/	!	500	2500	K	MAE	12.8%,	37.50%
PLOG/3.000E01	                      1.7E-03  4.520	2622/	!	500	2500	K	MAE	13.1%,	38.30%
PLOG/1.000E02	                      9.6E-03  4.320	3641/	!	500	2500	K	MAE	11.3%,	31.80%
!revisado 10-07
NCN+O=CN+NO                           2.5E13   0.170     -34 ! 
NCN+OH=NCNOH	                      1.8E32  -6.370	3924 ! 1 atm	
PLOG/1.000E-02	                      1.6E31  -6.650	2718/
PLOG/3.000E-02	                      2.9E31  -6.590	2940/
PLOG/5.000E-02	                      3.8E31  -6.550	3042/
PLOG/1.000E-01	                      2.2E32  -6.700	3421/
PLOG/3.000E-01	                      1.6E32  -6.510	3578/
PLOG/1.000E00	                      1.8E32  -6.370	3924/
PLOG/3.000E00	                      5.4E31  -6.080	4106/
PLOG/1.000E01                         6.5E30  -5.670	4217/
PLOG/3.000E01	                      2.2E29  -5.110	4086/
PLOG/1.000E02	                      1.5E27  -4.350	3691/
!
NCN+OH=NCO+NH                         1.7E18  -1.830    4143 ! 1 atm
PLOG/1.000E-02                        8.6E14  -0.950     734/
PLOG/3.000E-02                        2.6E15  -1.080    1128/
PLOG/5.000E-02                        5.4E15  -1.170    1391/
PLOG/1.000E-01                        1.7E16  -1.300    1843/
PLOG/3.000E-01                        1.4E17  -1.550    2791/
PLOG/1.000E00                         1.7E18  -1.830    4143/
PLOG/3.000E00                         1.0E19  -2.030    5607/
PLOG/1.000E01                         2.2E19  -2.080    7339/
PLOG/3.000E01                         6.4E18  -1.880    8866/
PLOG/1.000E02                         6.3E16  -1.250   10220/
!revisado 10-07
NCN+OH=HCN+NO                         2.6E08   1.220    3593 ! 1 atm
PLOG/1.000E-02                        2.9E05   2.040    1505/
PLOG/3.000E-02                        6.9E05   1.940    1748/
PLOG/5.000E-02                        1.2E06   1.870    1902/
PLOG/1.000E-01                        2.9E06   1.760    2163/
PLOG/3.000E-01                        1.9E07   1.540    2727/
PLOG/1.000E00                         2.6E08   1.220    3593/
PLOG/3.000E00                         4.1E09   0.890    4624/
PLOG/1.000E01                         7.1E10   0.560    5985/
PLOG/3.000E01                         3.9E11   0.380    7329/
PLOG/1.000E02                         2.6E11   0.480    8655/
!revisado 10-07
NCN+O2=NCO+NO                      1.3E12   0.000    23167 ! 

! 
NCN+NO=CN+N2O                      1.9E12   0.000    6280 ! 704-1659 K
! 
!NCN+NO2=NCNO+NO          1.2E-11   0.000    5463*R ! 
!
NCN+NCN=CN+CN+N2                   3.7E12   0.000       0 ! 966-1900 K
! 
NCN+H2=HNCN+H                      4.1E13   0.000   24100 ! 
! 
HNCN+O=HNC+NO                      1.2E14  -0.050      72 !
!
HNCN+O=NH+NCO                      5.6E13  -0.050      72 !
!
HNCN+O=CN+HNO                      9.4E12  -0.050      72 !
!
HNCN+OH=NCN+H2O                    1.0E05   2.480   -1887 !
!
HNCN+O2=NCN+HO2                    1.3E08   1.280   24200 !
!
NCNOH=NCO+NH	                   5.8E36  -7.620   59640 ! 1 atm	
 PLOG/1.000E-02	                   2.1E35  -7.730   56420/
 PLOG/3.000E-02	                   4.0E35  -7.670   56870/
 PLOG/5.000E-02	                   4.0E35  -7.610   57080/
 PLOG/1.000E-01	                   8.5E36  -7.930   57930/
 PLOG/3.000E-01	                   8.6E34  -7.200   57900/
 PLOG/1.000E00	                   5.8E36  -7.620   59640/
 PLOG/3.000E00	                   1.0E36  -7.270   60540/
 PLOG/1.000E01	                   7.1E34  -6.810   61640/
 PLOG/3.000E01	                   6.2E32  -6.100   62400/
 PLOG/1.000E02                     1.9E29  -4.970   62850/
!
NCNOH=>NCNO+H                      2.1E10  -1.120   66840 ! 1 atm; made irreversible!
 PLOG/1.000E-02	                   9.9E-28  8.750   50680/
 PLOG/3.000E-02	                   1.5E03   0.490   71770/
 PLOG/5.000E-02	                   1.6E-16  5.850   56960/
 PLOG/1.000E-01	                   1.6E-04  2.580   64160/
 PLOG/3.000E-01	                   9.3E-01  1.660   64190/
 PLOG/1.000E00	                   2.1E10  -1.120   66840/
 PLOG/3.000E00	                   1.5E15  -2.310   67060/
 PLOG/1.000E01	                   5.9E20  -3.630   68410/
 PLOG/3.000E01	                   1.7E24  -4.350   69140/
 PLOG/1.000E02	                   9.2E26  -4.810   69960/
!
NCNOH=HCN+NO	                   4.2E30  -6.140   59260 ! 1 atm	
 PLOG/1.000E-02	                   1.5E23  -4.810   52570/
 PLOG/3.000E-02	                   1.2E24  -4.880   53810/
 PLOG/5.000E-02	                   5.4E24  -4.970   54490/
 PLOG/1.000E-01	                   1.2E27  -5.530   55960/
 PLOG/3.000E-01	                   1.7E27  -5.350   56960/
 PLOG/1.000E00	                   4.2E30  -6.140   59260/
 PLOG/3.000E00	                   2.1E31  -6.140   60460/
 PLOG/1.000E01	                   3.4E31  -5.990   61650/
 PLOG/3.000E01	                   5.3E30  -5.570   62460/
 PLOG/1.000E02	                   4.3E28  -4.780   62950/
!
NCNOH+H=HNCN+OH                    1.2E14   0.000       0 ! 
!NCNOH+H=NH+CNOH                    6.0E13   0.000       0 !
NCNOH+O=>NCNO+OH                   1.2E14   0.000       0 ! made irreversible!
!NCNOH+O=NO+CNOH                    6.0E13   0.000       0 !
NCNOH+O=CN+HONO                    6.0E13   0.000       0 !
NCNOH+OH=>NCNO+H2O                 6.0E13   0.000       0 ! made irreversible!
NCNO+H=>HNC+NO                     6.0E13   0.000       0 ! made irreversible!
NCNO+O=>NCO+NO                     6.0E13   0.000       0 ! made irreversible!
!NCNO+OH=>NOCN+NO                   6.0E13   0.000       0 ! made irreversible!
!
HNCNH+H=HNCN+H2                       4.8E08   1.500    7322 ! 
! est 2x ch2nh+h
!
HNCNH+O=HNCN+OH                       3.4E08   1.500    4630 ! 
! est 2x ch2nh+o
!
HNCNH+OH=HNCN+H2O                     2.4E06   2.000     -89 !
! est 2x ch2nh+oh
!
!
! ************************************************************************
!  Nitro and nitroso hydrocarbon subset                                  *
! ************************************************************************
!
!
CH3+NO(+M)=CH3NO(+M)                  9.0E12   0.000     192 ! 
 LOW /2.5E16 0.0 -2841/                                      !
 TROE /5.0 1E-30 120 1E30/                                   ! Fc=5.0exp(-T/120)
!
CH3NO+H=CH2NO+H2                      4.4E08   1.50      378 ! 
!
CH3NO+O=CH2NO+OH                      3.3E08   1.50     3616 ! 
!
CH3NO+OH=CH2NO+H2O                    3.6E06   2.00    -1192 ! 
!
CH3NO+CH3=CH2NO+CH4                   7.9E05   1.87     5415 ! 
!
CH3NO+NH2=CH2NO+NH3                   2.8E06   1.94     1073 ! 
!
!CH3NO+H=CH3+HNO                                             ! see reverse
!
CH3NO+O=CH3+NO2                       1.7E06   2.08        0 ! 
!
CH3NO+OH=CH3+HONO                     2.5E12   0.00      994 ! 
!
!
CH2NO=HNCO+H                          2.3E42  -9.11    53838 ! 1 atm 
 PLOG /0.1                            6.9E41  -9.30    51702./
 PLOG /1.0                            2.3E42  -9.11    53838./
 PLOG /10.                            1.7E38  -7.64    53579./
!
CH2NO+H=CH3+NO                        4.0E13   0.00        0 ! 
!
CH2NO+H=HCNO+H2                       4.8E08   1.50     -894 ! 
!
CH2NO+O=CH2O+NO                       7.0E13   0.00        0 ! 
!
CH2NO+O=HCNO+OH                       3.3E08   1.50     -894 ! 
!
CH2NO+OH=CH2OH+NO                     4.0E13   0.00        0 ! 
!
CH2NO+OH=HCNO+H2O                     2.4E06   2.00    -1192 ! 
!
CH2NO+O2=CH2O+NO2                     1.1E23  -3.29     3895 !  T=900-2500 !
!
CH2NO+CH3=C2H5+NO                     3.0E13   0.00        0 ! 
!
CH2NO+CH3=HCNO+CH4                    1.6E06   1.87    -1113 ! 
!
CH2NO+NH2=CH2NH2+NO                   3.0E13   0.00        0 ! 
!
CH2NO+NH2=HCNO+NH3                    1.8E06   1.94    -1152 ! 
!
!
C2H5+NO=C2H5NO                        1.4E11   0.000       0 ! 
! 
C2H5NO+H=>C2H4+NO+H2                  9.8E13   0.000    9220 !
! 
C2H5NO+H=CH3CHNO+H2                   4.4E08   1.50      378 ! 
! 
C2H5NO+O=>C2H4+NO+OH                  1.1E-07  6.500     274 ! 
! 
C2H5NO+O=CH3CHNO+OH                   3.3E08   1.50     3616 ! 
! 
C2H5NO+OH=>C2H4+NO+H2O                9.2E06   2.000     990 !
! 
C2H5NO+OH=CH3CHNO+H2O                 3.6E06   2.00    -1192 ! 
! 
C2H5NO+HO2=>C2H4+NO+H2O2              1.1E05   2.500   16850 ! 
! 
C2H5NO+O2=>C2H4+NO+HO2                7.3E05   2.500   49160 ! 
!
! 
CH3CHNO=C2H4+NO                       2.0E13   0.00    22000 ! 
! 
CH2CHNO+H=CHCHNO+H2                    4.4E08   1.500     378 ! 
! 
CH2CHNO+H=C2H3+HNO                     1.8E13   0.000    2782 ! 
! 
CH2CHNO+O=CHCHNO+OH                    3.3E08   1.500    3616 ! 
! 
CH2CHNO+O=C2H3+NO2                     1.7E08   2.080       0 !
! 
CH2CHNO+OH=CHCHNO+H2O                  3.6E06   2.000   -1192 ! 
! 
CH2CHNO+OH=C2H3+HONO                   2.5E12   0.000     994 ! 
! 
CHCHNO=C2H2+NO                         1.0E14   0.000     890 ! 
!
CH3NO2(+M)=CH3+NO2(+M)                1.8E16   0.000   58500 ! 
 LOW  /1.259E17 0 42000/                                     ! 
 TROE /0.183 1E-30 1E30/                                     ! 
!
CH3NO2+H=CH3+HNO2                     3.3E12   0.000    3730 ! 
!
CH3NO2+H=CH3NO+OH                     1.4E12   0.000    3730 ! 
! 
CH3NO2+H=CH2NO2+H2                    4.9E13   0.000    9220 ! 0.5 C2H6+H
!
CH3NO2+O=CH2NO2+OH                    1.5E13   0.000    5350 ! 
!
! CH3NO2+OH=CH3OH+NO2                   2.0E10   0.000   -1000 ! GLA/BEN99 GLA/BEN99 1 atm
! CH3NO2+OH=CH3OH+NO2                   2.0E09   0.000   -1000 ! GLA/BEN99 GLA/BEN99 0.1 atm
!
CH3NO2+OH=CH2NO2+H2O                  5.0E05   2.000    1000 !  
!
CH3NO2+HO2=CH2NO2+H2O2                3.0E12   0.000   23000 ! 
!
CH3NO2+O2=CH2NO2+HO2                  2.0E13   0.000   57000 ! 
!
CH3NO2+CH3=CH2NO2+CH4                 5.5E-01  4.000    8300 ! 
!
CH3NO2+CH3O=CH2NO2+CH3OH              3.0E11   0.000    7000 ! 
! 
CH3NO2+NO2=CH2NO2+HONO                3.0E11   0.000   32000 ! 
! 
!
CH2NO2=CH2O+NO                        1.0E13   0.000   36000 ! 1 atm
 PLOG /0.05                           5.0E11   0.000   36000./
 PLOG /1.0                            1.0E13   0.000   36000./
!
CH2NO2+H=CH3+NO2                      5.0E13   0.000       0 ! 
! 
CH2NO2+O=CH2O+NO2                     5.0E13   0.000       0 ! 
! 
CH2NO2+OH=CH2OH+NO2                   1.0E13   0.000       0 ! 
! 
CH2NO2+OH=CH2O+HONO                   1.0E13   0.000       0 ! 
! 
CH2NO2+CH3=C2H5+NO2                   5.0E13   0.000       0 ! 
!
!
C2H5NO2=C2H5+NO2                      2.2E66 -15.49    76756 ! 1 atm
PLOG / 0.01                           3.0E62 -15.03    71312/
PLOG / 0.046                          8.9E64 -15.52    73513/
PLOG / 0.1                            5.6E65 -15.64    74502/
PLOG / 1                              2.2E66 -15.49    76756/
PLOG / 10                             8.6E63 -14.48    77543/
!
C2H5NO2=C2H4+HNO2                     6.9E67 -16.52    71461 ! 1 atm
PLOG / 0.01                           2.8E80 -20.74    74131/
PLOG / 0.046                          1.1E77 -19.55    73632/
PLOG / 0.1                            9.7E74 -18.87    73231/
PLOG / 1                              6.9E67 -16.52    71461/
PLOG / 10                             1.0E59 -13.71    68719/
!
C2H5NO2=CH2CHNO+H2O                   8.9E51 -20.019   92377 ! 
!
!C2H5NO2=CH3CNO+H2O                    1.1E48 -18.364   85601 ! 
!
C2H5NO2=CH3CH2ONO                     2.1E10   1.000   60660 ! 
!
C2H5NO2+H=CH2CH2NO2+H2                9.8E13   0.000    9220 ! 
! 
C2H5NO2+H=CH3CHNO2+H2                 2.6E07   1.650    2827 ! 
! 
C2H5NO2+H=C2H5NO+OH                   1.4E12   0.000    3730 ! 
! 
C2H5NO2+O=CH2CH2NO2+OH                1.1E-07  6.500     274 ! 
! 
C2H5NO2+O=CH3CHNO2+OH                 1.9E07   1.850    1824 ! 
! 
C2H5NO2+OH=CH2CH2NO2+H2O              9.2E06   2.000     990 ! 
! 
C2H5NO2+OH=CH3CHNO2+H2O               4.6E11   0.150       0 !
! 
C2H5NO2+OH=CH3CH2OH+NO2               2.0E10   0.000   -1000 !
! 
C2H5NO2+HO2=CH2CH2NO2+H2O2            1.1E05   2.500   16850 ! 
! 
C2H5NO2+HO2=CH3CHNO2+H2O2             8.2E03   2.550   10750 ! 
! 
C2H5NO2+O2=CH2CH2NO2+HO2              7.3E05   2.500   49160 ! 
! 
C2H5NO2+CH3=CH2CH2NO2+CH4             2.2E02   3.180    9622 ! 
! 
C2H5NO2+CH3=CH3CHNO2+CH4              7.3E02   2.990    7948 ! 
! 
C2H4+NO2=CH2CH2NO2                    9.4E11   0.000   14000 ! 
! 
CH3CHNO2=C2H4+NO2                     2.0E13   0.00    22000 ! 
! 
!
CH3O+NO(+M)=CH3ONO(+M)                6.0E14  -0.600       0 ! 
 LOW /8.14E25 -2.8  0/                                       !
 TROE /1.0 1E-30 900 1E30/                                   !
!
CH3ONO+H=CH3OH+NO                     1.2E11   0.000    1900 ! 
!
CH3ONO+H=CH2O+H2+NO                   1.4E11   0.000    1900 ! 
!
CH3ONO+O=CH3O+NO2                     1.4E13   0.000    5210 ! 
!
CH3ONO+OH=CH3OH+NO2                   6.0E13   0.000    3505 ! 
!
!
CH3CH2O+NO(+M)=CH3CH2ONO(+M)          1.2E13   0.000    -143 ! 
 LOW  /9.43E19 0 0/                                          ! 
 TROE /0.6 1E-30 1E30 1E30/                                  !
!
CH3CH2ONO+OH=CH3CH2OH+NO2             1.6E14   0.000    3505 ! 
!
!
CH3O+NO2(+M)=CH3ONO2(+M)              2.2E15  -0.880       0 !
 LOW  /2.911E23 -1.74 0/                                     !
 TROE /0.6 1E-30 1E30 1E30/                                  !
!
CH3ONO2+H=CH3O+HONO                   1.0E12   0.000       0 !
!
CH3ONO2+O=CH3O+NO3                    1.5E13   0.000    5260 ! 

CH3ONO2+OH=CH3O+HONO2                 4.9E11   0.000    2027 ! 
!
!
CH3CH2O+NO2(+M)=CH3CH2ONO2(+M)        5.1E15  -1.000       0 ! 
 LOW  /5.88E30 -4.0 0/                                       !
 TROE /0.6 1E-30 1E30 1E30/                                  ! Fc=0.6 
!
CH3CH2ONO2+OH=CH3CH2O+HONO2           2.2E12   0.000    2140 ! RAS/GLA08d TAL/RAV97
 DUPLICATE                                                   !
CH3CH2ONO2+OH=CH3CH2O+HONO2           3.2E10   0.000    -250 !
 DUPLICATE                                                   !   
!
!
! *****************************************************************************
!   Amino hydrocarbon subset                                                  *
! *****************************************************************************
!
!CH3NH2+M=CH3+NH2+M                    2.5E16   0.000   56490 ! 1.6 atm
!
CH3+NH2=CH3NH2                        5.1E52 -11.990   16790 ! 1 atm
 PLOG /0.1                            1.3E54 -12.720   15608./
 PLOG /1.0                            5.1E52 -11.990   16790./
 PLOG /10.                            1.6E47 -10.150   15687./
!
!CH3NH2+M=CHNH2+H2+M                   1.3E14   0.000   82560 ! 
!
CH3NH2+M=CH2NH+H2+M                   2.4E13   0.000  107260 !
!CH3NH2+M=CH3N+H2+M                    9.8E14   0.000  117550 ! 
!
CH3NH2+H=CH2NH2+H2                    1.6E11   1.000    7200 !
!
!CH3NH2+H=CH2NH2+H2                    5.6E08   1.500    5464 !
!
CH3NH2+H=CH3NH+H2                     1.6E10   1.000    7480 ! 
!
!CH3NH2+H=CH3NH+H2                     4.8E08   1.500    9706 ! 
!
CH3NH2+H=CH3+NH3                      7.8E08   1.170   10800 !
!
CH3NH2+O=CH2NH2+OH                    4.0E09   1.000     927 ! 
!
!CH3NH2+O=CH2NH2+OH                    4.0E08   1.500    5196 ! 
!
CH3NH2+O=CH3NH+OH                     1.7E09   1.000     927 ! 
!
!CH3NH2+O=CH3NH+OH                     3.3E08   1.500    6348 ! 
!
CH3NH2+OH=CH2NH2+H2O                  3.9E03   2.900   -3630 ! 
!
!CH3NH2+OH=CH2NH2+H2O                  1.0E13   0.000       0 ! 
!
CH3NH2+OH=CH3NH+H2O                   4.0E12   0.000       0 ! 
 DUP
CH3NH2+OH=CH3NH+H2O                   2.7E13   0.000    4836 ! 
 DUP
!
!CH3NH2+OH=CH3NH+H2O                   2.4E06   2.000     447 ! 
! 
!
CH3NH2+HO2=CH2NH2+H2O2                2.1E00   3.560    9694 !
!
CH3NH2+HO2=CH3NH+H2O2                 5.0E-1   3.560    9694 !
!
CH2NH2+HO2=CH3NH2+O2                  2.8E01   3.035   -9950 ! 
!
CH3NH+HO2=CH3NH2+O2                   2.0E02   2.927   -7970 ! 
!
CH3NH2+CH3=CH2NH2+CH4                 1.5E06   1.870    9170 ! 
!
CH3NH2+CH3=CH3NH+CH4                  1.6E06   1.870    8842 ! 
!
CH3NH2+NH2=CH2NH2+NH3                 2.8E06   1.940    5494 ! 
!
CH3NH2+NH2=CH3NH+NH3                  1.8E06   1.940    7143 ! 
!
CH3+NH2=CH2NH2+H                      1.4E14  -0.430   11107 ! 1 atm 
 PLOG /0.1                            1.1E13  -0.130    9905./
 PLOG /1.0                            1.4E14  -0.430   11107./
 PLOG /10.                            7.4E12   0.000   12071./
!
CH3+NH2=CH3NH+H                       4.4E13  -0.310   16641 ! 1 atm
 PLOG /0.1                            1.2E13  -0.150   16144./
 PLOG /1.0                            4.4E13  -0.310   16641./
 PLOG /10.                            1.4E14  -0.420   17863./
!
CH3+NH2=CH2NH+H2                      4.8E11  -0.200   19403 ! 1 atm
 PLOG /0.1                            2.1E11  -0.100   19095./
 PLOG /1.0                            4.8E11  -0.200   19403./
 PLOG /10.                            2.9E12  -0.400   20506./
!
!CH2NH2=CH2NH+H                        2.4E48 -10.820   52040 ! 1 atm
! PLOG /0.1                            1.1E45 -10.240   47817./
! PLOG /1.0                            2.4E48 -10.820   52040./
! PLOG /10.                            3.2E46  -9.950   53530./
!
CH2NH2=CH2NH+H                         1.99E09   0.0   76000 ! MOD by analogy with NH2=NH+H
!
CH2NH2+H=CH2NH+H2                     4.8E08   1.500    -894 ! 
!
CH2NH2+O=CH2O+NH2                     7.0E13   0.000       0 ! 
!
CH2NH2+O=CH2NH+OH                     3.3E08   1.500    -894 ! 
!
CH2NH2+OH=CH2OH+NH2                   4.0E13   0.000       0 ! 
!
CH2NH2+OH=CH2NH+H2O                   2.4E06   2.000   -1192 ! 
!
!CH2NH2+O2=NH2CH2O+O                   6.0E18  -1.590   30192 ! 
!
CH2NH2+O2=CH2NH+HO2                   5.4E12   0.000    -676 ! 
!
!CH2NH2+O2=CH2NH+HO2                   1.0E22  -3.090    6756 ! 
CH2NH2+CH3=C2H5+NH2                   2.0E13   0.000    2702 ! 
!
CH2NH2+CH3=CH2NH+CH4                  1.6E06   1.870    -626 ! 
!
CH3NH=CH2NH2                          2.1E13   0.000   37000 ! 
!
CH3NH=CH2NH+H                         1.3E42  -9.240   41340 ! 1 atm
 PLOG /0.1                            1.6E36  -7.920   36342./
 PLOG /1.0                            1.3E42  -9.240   41340./
 PLOG /10.                            2.3E44  -9.510   45244./
!
CH3NH+H=CH2NH+H2                      7.2E08   1.500    -894 ! 
!
CH3NH+O=CH2NH+OH                      5.0E08   1.500    -894 ! 
!
CH3NH+OH=CH2NH+H2O                    3.6E06   2.000   -1192 ! 
!
CH3NH+O2=CH2NH+HO2                    1.9E-3   4.046    -560 ! 
!
CH3NH+CH3=CH2NH+CH4                   2.4E06   1.870   -1113 !
!
CH3NH+NO=CH2(S)+N2+H2O                8.1E28  -5.130    3760 ! 
!
CH2NH+H=H2CN+H2                       2.4E08   1.500    7322 ! 
!
CH2NH+H=HCNH+H2                       3.0E08   1.500    6130 ! 
!
CH2NH+O=H2CN+OH                       9.9E06   1.810    1913 ! 
!
!CH2NH+O=H2CN+OH                       1.7E08   1.500    4630 ! 
!
CH2NH+O=HCNH+OH                       1.8E05   2.430    1376 ! 
!
!CH2NH+O=HCNH+OH                       2.2E08   1.500    5404 ! 
!
CH2NH+O=CH2O+NH                       1.0E13   0.000    9780 ! 
!
!CH2NH+O=CH2O+NH                       1.7E06   2.080       0 ! 
!
CH2NH+OH=H2CN+H2O                     1.5E08   1.400    -580 !
!
!CH2NH+OH=H2CN+H2O                     1.2E06   2.000     -89 !
!
CH2NH+OH=HCNH+H2O                     2.9E05   2.250     640 ! 
!
!CH2NH+OH=HCNH+H2O                     2.4E06   2.000     457 ! 
!
!CH2NH+OH=HOCHNH+H                     1.4E05   2.250     640 ! 
!
CH2NH+HO2=H2CN+H2O2                   8.2E03   1.000    5470 ! 
!
H2CN+HO2=CH2NH+O2                     6.0E12   0.000       0 !
!
HCNH+HO2=CH2NH+O2                     6.0E12   0.000       0 !
!
CH2NH+CH3=H2CN+CH4                    8.2E05   1.870    7123 ! 
!
CH2NH+CH3=HCNH+CH4                    5.3E05   1.870    9687 !
!
CH2NH+NH2=H2CN+NH3                    9.2E05   1.940    4441 ! 
!
CH2NH+NH2=HCNH+NH3                    1.8E06   1.940    6090 ! 
!
H2CN=HCN+H                            6.0E31  -6.460   32110 ! 1 atm 
 PLOG /0.1                            1.3E29  -6.030   29894./
 PLOG /1.0                            6.0E31  -6.460   32110./
 PLOG /10.                            3.5E29  -5.460   32547./
!
!H2CN=HCN+H                            3.6E14   0.000   33000 ! 
!
!H2CN+H=HCN+H2                         2.4E08   1.500    -894 !  
!
H2CN+H=HCN+H2                         4.2E13   0.000       0 ! 
!
!
!H2CN+O=HCN+OH                         1.7E08   1.500    -894 !  
!
H2CN+O=HCN+OH                         3.0E13   0.000       0 ! 
!
H2CN+OH=HCN+H2O                       6.0E12   0.000       0 ! 
!
!H2CN+OH=HCN+H2O                       1.5E19  -2.180    2166 ! 1 atm 
! PLOG /0.1                            2.1E17  -1.680     318./
! PLOG /1.0                            1.5E19  -2.180    2166./
! PLOG /10.                            9.5E21  -2.910    5633./
! DUPLICATE
!H2CN+OH=HCN+H2O                       1.2E06   2.000   -1192 ! 1 atm 
! PLOG /0.1                            1.2E06   2.000   -1192./
! PLOG /1.0                            1.2E06   2.000   -1192./
! PLOG /10.                            1.2E06   2.000   -1192./
! DUPLICATE
!
H2CN+O2=HCN+HO2                       2.2E07   1.190    3367 ! 
! est C2H3+O2=C2H2+HO2 
!
H2CN+O2=CH2O+NO                       3.0E12   0.000    5961 !  
!
H2CN+NH2=HCN+NH3                      9.2E05   1.940   -1152 !  
!
H2CN+CH3=HCN+CH4                      9.2E05   1.940   -1152 !  
!
H2CN+NH=HCN+NH2                       1.7E08   1.500    -894 ! 
!
H2CN+N=CH2+N2                         2.0E13   0.000       0 ! 
!
HCNH=HCN+H                            6.1E28  -5.690   24271 ! 1 atm
 PLOG /0.1                            7.7E25  -5.200   21986./
 PLOG /1.0                            6.1E28  -5.690   24271./
 PLOG /10.                            6.2E26  -4.770   24818./
!
HCNH+H=H2CN+H                         2.0E13   0.000       0 ! 
!
HCNH+H=HCN+H2                         2.4E08   1.500    -894 ! 
!
HCNH+O=HNCO+H                         7.0E13   0.000       0 ! 
!
HCNH+O=HCN+OH                         1.7E08   1.500    -894 ! 
!
HCNH+OH=HCN+H2O                       1.2E06   2.000   -1192 !
!
HCNH+O2=HCN+HO2                       2.7E12   0.000    -676 ! 
! R36 del Mecanismo metilamina Glarborg 2020.
!
HCNH+CH3=HCN+CH4                      8.2E05   1.870   -1113 ! 
!
!
CH3CH2NH2=C2H4+NH3                    6.2E67 -15.944   99348 ! 
!
C2H5+NH2(+M)=CH3CH2NH2(+M)            7.2E12   0.420       0 !  
 LOW  /2.2E30 -3.85 0/                                       !
!
CH3CHNH2+H=CH3CH2NH2                  1.7E13   0.220       0 ! 
!
CH2CH2NH2+H=CH3CH2NH2                 5.4E13   0.160       0 ! 
!
CH3CH2NH2+H=CH2CH2NH2+H2              1.2E07   1.800    5100 ! 
!
CH3CH2NH2+H=CH3CHNH2+H2               2.6E07   1.650    2830 !  
!
CH3CH2NH2+H=CH3CH2NH+H2               4.8E08   1.500    9700 ! 
!
CH3CH2NH2+O=CH2CH2NH2+OH              9.4E07   1.700    5460 !  
!
CH3CH2NH2+O=CH3CHNH2+OH               6.8E12   0.000    1275 !  
!
CH3CH2NH2+O=CH3CH2NH+OH               3.3E08   1.500    6348 ! 
!
CH3CH2NH2+OH=CH2CH2NH2+H2O            1.6E12   0.000    1300 ! 
!
CH3CH2NH2+OH=CH3CHNH2+H2O             1.4E13   0.000       0 ! 
!
CH3CH2NH2+OH=CH3CH2NH+H2O             2.4E06   2.000     447 ! 
!
CH3CH2NH2+HO2=CH2CH2NH2+H2O2          1.2E04   2.550   15750 ! 
!
CH3CH2NH2+HO2=CH3CHNH2+H2O2           8.2E03   2.550   10750 ! 
!
CH3CH2NH2+CH3=CH2CH2NH2+CH4           2.2E02   3.180    9620 ! 
!
CH3CH2NH2+CH3=CH3CHNH2+CH4            7.3E02   2.990    7950 ! 
!
CH3CH2NH2+CH3=CH3CH2NH+CH4            1.6E06   1.870    8842 ! 
!
CH3CH2NH2+NH2=CH2CH2NH2+NH3           2.2E02   3.180    9620 !  
!
CH3CH2NH2+NH2=CH3CHNH2+NH3            7.3E02   2.990    7950 ! 
!
CH3CH2NH2+NH2=CH3CH2NH+NH3            1.8E06   1.940    7140 ! 
!
C2H4+NH2=CH2CH2NH2                    1.2E11   0.000    3955 !  
!
CH2CH2NH2+H=CH2CHNH2+H2               1.8E12   0.000       0 !  
!
CH2CH2NH2+O=CH2O+CH2NH2               9.6E13   0.000       0 ! 
!
CH2CH2NH2+OH=CH2CHNH2+H2O             2.4E13   0.000       0 ! 
!
CH2CH2NH2+HO2=>CH2O+OH+CH2NH2         2.4E13   0.000       0 !  
!
CH2CH2NH2+O2=CH2CHNH2+HO2             3.7E16  -1.630    3418 ! 
!
CH2CH2NH2+HCO=CH3CH2NH2+CO            6.0E13   0.000       0 ! 
!
CH2CH2NH2+CH3=CH2CHNH2+CH4            1.2E13  -0.320       0 ! 
!
CH2CHNH2+H(+M)=CH3CHNH2(+M)           1.4E09   1.463    1355 ! 
 LOW  /2.0E39 -6.642 5769/                                   !
 TROE /-0.569 299 9147 152.4/                                !
!
CH3CHNH2=CH3CHNH+H                    1.1E45 -10.240   47817 ! 
!
CH3CHNH2+H=CH2CHNH2+H2                4.9E08   1.700     588 ! 
!
CH3CHNH2+H=CH3+CH2NH2                 8.4E16  -0.891    2903 ! 
!
CH3CHNH2+H=C2H4+NH3                   4.7E21  -3.020    2845 !  
!
CH3CHNH2+H=C2H5+NH2                   2.0E13   0.000       0 ! 
!
CH3CHNH2+O=CH3+H2NCHO                 4.0E13   0.000       0 ! 
!
CH3CHNH2+O=CH2CHNH2+OH                2.5E13   0.000       0 ! 
!
CH3CHNH2+OH=CH2CHNH2+H2O              2.4E13   0.000       0 !  
!
CH3CHNH2+HO2=>CH3+OH+H2NCHO           2.4E13   0.000       0 !  
!
CH3CHNH2+O2=CH2CHNH2+HO2              6.7E20  -3.020    2504 !  
!
CH3CHNH2+HCO=CH3CH2NH2+CO             1.2E14   0.000       0 ! 
!
CH3CHNH2+CH3=CH2CHNH2+CH4             1.8E13   0.000    -769 !  
!
CH3CH2NH=CH2NH+CH3                    1.9E10   0.000   23500 ! 
!
CH3CH2NH=CH3CHNH+H                    1.6E36  -7.920   36342 ! 
!
CH3CH2NH+H=CH3+CH2NH2                 1.4E12   0.701     346 ! 
!
CH3CH2NH+H=CH3CHNH+H2                 7.2E08   1.500    -894 ! 
!
CH3CH2NH+O=CH3CHNH+OH                 5.0E08   1.500    -894 ! 
!
CH3CH2NH+OH=CH3CHNH+H2O               3.6E06   2.000   -1192 ! 
!
CH3CH2NH+CH3=CH3CHNH+CH4              2.4E06   1.870   -1113 ! 
!
CHCHNH2+H(+M)=CH2CHNH2(+M)            3.9E13   0.200       0 ! 
 LOW  /2.10E24 -1.3 0/                                       ! 
 TROE /0.5 1E-30 1E30 1E30/                                  ! 
!
CH2CNH2+H(+M)=CH2CHNH2(+M)            3.9E13   0.200       0 ! 
 LOW  /2.10E24 -1.3 0/                                       ! 
 TROE /0.5 1E-30 1E30 1E30/                                  ! 
!
CH2CHNH2+H=CHCHNH2+H2                 2.4E02   3.630   11266 !  
!
CH2CHNH2+H=CH2CNH2+H2                 2.4E02   3.630   11266 !  
!
CH2CHNH2+H=CH2CHNH+H2                 4.8E08   1.500    9700 ! 
!
CH2CHNH2+O=CH3+H2NCO                  3.9E12   0.000    1494 !  
 DUPLICATE                                                   !
CH2CHNH2+O=CH3+H2NCO                  6.2E13   0.000    6855 !
 DUPLICATE                                                   !
!
CH2CHNH2+O=CH2CHNH+OH                 3.3E08   1.500    6348 ! 
!
CH2CHNH2+OH=CHCHNH2+H2O               1.3E-1   4.200    -860 !  
!
CH2CHNH2+OH=CH2CNH2+H2O               1.3E-1   4.200    -860 !  
!
CH2CHNH2+OH=CH2CHNH+H2O               2.4E06   2.000     447 ! 
!
CH2CHNH2+CH3=CHCHNH2+CH4              6.0E07   1.560   16630 ! 
!
CH2CHNH2+CH3=CH2CNH2+CH4              6.0E07   1.560   16630 ! 
!
CH2CHNH2+CH3=CH2CHNH+CH4              1.6E06   1.870    8842 ! 
!
CH2CHNH2+NH2=CHCHNH2+NH3              5.3E12   0.000   10274 ! 
!
CH2CHNH2+NH2=CH2CNH2+NH3              5.3E12   0.000   10274 ! 
!
CH2CHNH2+NH2=CH2CHNH+NH3              1.8E06   1.940    7143 ! 
!
CH3CHNH=CH2CHNH2                      5.0E18  -2.4965  67995 ! 
!
CH2CHNH+H=CH3CHNH                     5.8E13   0.180    -125 ! 
!
CH3+HCNH=CH3CHNH                      1.8E13   0.000       0 ! 
!
CH3CHNH+H=CH2CHNH2+H                  3.0E13   0.000       0 !
!
CH3CHNH+H=CH3CNH+H2                   4.7E13  -0.350    3000 ! 
!
CH3CHNH+H=CH2CHNH+H2                  1.9E12   0.400    5359 ! 
!
CH3CHNH+H=CH3CHN+H2                   2.4E08   1.500    7322 ! 
!
CH3CHNH+O=CH3CNH+OH                   1.8E18  -1.900    2975 ! 
!
CH3CHNH+O=CH2CHNH+OH                  3.7E13  -0.200    3556 ! 
!
CH3CHNH+O=CH3CHN+OH                   1.7E08   1.500    4630 ! 
!
CH3CHNH+OH=CH3CNH+H2O                 2.4E11   0.300   -1000 ! 
!
CH3CHNH+OH=CH2CHNH+H2O                3.0E13  -0.600     800 ! 
!
CH3CHNH+OH=CH3CHN+H2O                 1.2E06   2.000     -89 ! 
!
CH3CHNH+CH3=CH3CNH+CH4                3.9E-07  5.800    2200 ! 
!
CH3CHNH+CH3=CH2CHNH+CH4               2.5E01   3.150    5727 ! 
!
CH3CHNH+CH3=CH3CHN+CH4                8.2E05   1.870    7123 ! 
!
CH3CHNH+NH2=CH3CHN+NH3                9.2E05   1.940    4441 ! 
!
NH2+C2H2=CHCHNH2                      7.8E-18  8.310    7430 ! 
!
CHCNH2+H(+M)=CHCHNH2(+M)              1.7E10   1.266    2709 ! 
 LOW  /6.3E31 -4.664 3780 /                                  ! 
 TROE /0.7878 -10212 1.E30 /                                 !
 H2/2/ CO/2/ CO2/3/ H2O/5/                                   !
!
CHCHNH2+H=CHCNH2+H2                   4.5E13   0.000       0 ! 
!
! CHCHNH2+O=OCCHNH2+H                   3.0E13   0.000       0 ! 
!
CHCHNH2+OH=CHCNH2+H2O                 2.0E13   0.000       0 ! 
!
CHCHNH2+O2=OCHCHO+NH2                 4.0E12   0.000       0 !           
!
CHCHNH2+CH3=CHCNH2+CH4                2.0E13   0.000       0 ! 
!
CHCNH2+H(+M)=CH2CNH2(+M)              1.7E10   1.266    2709 ! 
 LOW  /6.3E31 -4.664 3780 /                                 ! 
 TROE /0.7878 -10212 1.E30 /                                !
 H2/2/ CO/2/ CO2/3/ H2O/5/                                  !
!
CH2CNH2+H=CHCNH2+H2                   4.5E13   0.000       0 ! 
!
CH2CNH2+O=CH2CO+NH2                   3.0E13   0.000       0 ! 
!
CH2CNH2+OH=CHCNH2+H2O                 2.0E13   0.000       0 ! 
!
CH2CNH2+O2=OCHCHO+NH2                 4.0E12   0.000       0 !           
!
CH2CNH2+CH3=CHCNH2+CH4                2.0E13   0.000       0 ! 
!
CH2CHNH+H=CH3+HCNH                    1.0E14   0.000       0 !           
!
CH2CHNH+H=CH3CNH+H                    3.0E13   0.000       0 !           

CH2CHNH+H=CH2CNH+H2                   2.0E13   0.000       0 !           
!
CH2CHNH+O=CH2CNH+OH                   2.0E13   0.000       0 !           
!
CH2CHNH+OH=CH2CNH+H2O                 2.0E13   0.000       0 !           
!
CH2CHNH+OH=CH2OH+HCNH                 1.0E13   0.000       0 !           
!
CH2CHNH+O2=CH2O+CO+NH2                5.7E17  -1.757   11067 !           
!
CH3CNH=CH3+HNC                        6.5E18  -2.520   33000 !   
!
CH3CNH=CH3CN+H                        7.7E25  -5.200   24000 !           
!
CH3CNH+H=CH3+HCNH                     2.1E13   0.000       0 !  
!
CH3CNH+H=CH2CNH+H2                    1.2E13   0.000       0 !  
!
CH3CNH+H=CH3CN+H2                     2.4E08   1.500    -894 !           
!
CH3CNH+O=CH3+HNCO                     1.6E14   0.000       0 !  
!
CH3CNH+O=CH2CNH+OH                    5.3E13   0.000       0 !  
!
CH3CNH+O=CH3CN+OH                     1.7E08   1.500    -894 !           
!
CH3CNH+OH=CH2CNH+H2O                  1.2E13   0.000       0 !  
!
CH3CNH+OH=CH3CN+H2O                   1.2E06   2.000   -1192 !           
!
CH3CNH+O2=CH2O+CO+NH2                 1.9E12   0.000       0 !  
!
CH3CNH+CH3=CH2CNH+CH4                 5.3E13   0.000       0 !  
!
CH3CNH+CH3=CH3CN+CH4                  8.2E05   1.870   -1113 !           
!
CH3+HCN=CH3CHN                        1.0E12   0.000    9900 !          
!
CH3CHN+H=CH3CN+H2                     2.4E08   1.500    -894 !            
!
CH3CHN+H=CH2CHN+H2                    9.0E13   0.000   15100 !   
!
CH2CHN(S)+H2=CH3CHN+H                 7.2E13   0.000       0 !            
!
CH3CHN+O=CH3CN+OH                     1.7E08   1.500    -894 !          
!
CH3CHN+OH=CH3CN+H2O                   1.2E06   2.000   -1192 !           
!
CH3CHN+OH=CH2CHN+H2O                  1.1E03   3.000    2780 !   
!
CH3CHN+OH=CH2CHN(S)+H2O               4.4E13  -0.3485   -727 !   
!
CH3CHN+NH2=CH3CN+NH3                  9.2E05   1.940   -1152 !           
!
CHCNH2+H=CHCNH+H2                     4.8E08   1.500    9706 !  
!
CHCNH2+O=CHCNH+OH                     3.3E08   1.500    6348 !  
!
CHCNH2+O=HCCO+NH2                     1.4E07   2.000    1900 ! 
!
CHCNH2+OH=CHCNH+H2O                   2.0E12   0.000       0 !  
!
CHCNH2+CH3=CHCNH+CH4                  1.6E06   1.870    8842 !  
!
CHCNH2+NH2=CHCNH+NH3                  1.8E06   1.940    7143 !  
!
CH2CNH=CH3CN                          2.5E13   0.000   70300 !           
!
CH2CNH+H=CH3CN+H                      3.0E13   0.000       0 !           
!
CH2CNH+H=CH3+HNC                      3.3E10   0.851    2840 !                
!
CH2CNH+H=CHCNH+H2                     3.0E07   2.000   10000 !                
!
CH2CNH+H=CH2CN+H2                     2.4E08   1.500    7322 !           
!
CH2CNH+O=CH2+HNCO                     1.8E12   0.000    1350 !                
!
CH2CNH+O=CHCNH+OH                     2.0E07   2.000   10000 !                
!
CH2CNH+O=CH2CN+OH                     1.7E08   1.500    4630 !           
!
CH2CNH+OH=CH2OH+HNC                   1.0E12   0.000   -1013 !                
!
CH2CNH+OH=CH3+HNCO                    6.7E11   0.000   -1013 !                
!
CH2CNH+OH=CHCNH+H2O                   1.0E07   2.000    3000 !                
!
CH2CNH+OH=CH2CN+H2O                   1.2E06   2.000     -89 !           
!
CH2CNH+CH3=CH2CN+CH4                  8.2E05   1.870    7123 !           
!
CH2CNH+NH2=CH2CN+NH3                  9.2E05   1.940    4441 !           
!
CH2CHN+H=CH3+HCN                      1.0E13   0.000       0 !           
!
CH2CHN+O=CH2O+HCN                     5.0E13   0.000       0 !            
!
CH2CHN+O2=CH2O+HNCO                   1.0E12   0.000       0 !          
!
CH2CHN(S)+M=CH2CHN+M                  1.0E13   0.000       0 !           
 H/0/
!
CH2CHN(S)+H=CH2CHN+H                  1.0E14   0.000       0 !           
!
CH2CHN(S)+H=CH3+HCN                   3.0E13   0.000       0 !           
!
CH2CHN(S)=c-C2H3N                     3.0E13   0.000    4000 !            
!
CH2CHN(S)=CH3CN                       3.0E13   0.000    8000 !            
!
CH2CHN(S)+O=>HCO+HCN+H                3.0E13   0.000       0 !           
!
CH2CHN(S)+OH=>CH2O+HCN+H              3.0E13   0.000       0 !           
!
c-C2H3N=CH3CN                         4.7E13   0.000   41500 !          
!
c-C2H3N+H=CH2NCH2                     9.8E09   1.212    1969 !           
!
c-C2H3N+H=CH2CHNH                     1.1E10   1.229    2422 !           
!
c-C2H3N+O=>H2CN+HCO                   1.0E13   0.000       0 !           
!
c-C2H3N+O=>C2H3+NO                    1.0E13   0.000       0 !           
!
c-C2H3N+OH=>H2CN+CH2O                 5.0E12   0.000       0 !          
!
CHCNH+H=CH2+HNC                       1.5E14   0.000       0 !           
!
CHCNH+O=H+CO+HNC                      1.0E14   0.000       0 !           
!
CHCNH+OH=HCO+HCNH                     1.0E13   0.000       0 !           
!
CHCNH+O2=HNCO+HCO                     4.9E12  -0.142    1150 !           
!
CHCNH+O2=HNC+CO+OH                    1.6E11  -0.020    1020 !           
!
CHCNH+O2=HNC+HCO+O                    2.2E02   2.690    3540 !           
!
H2NCHO(+M)=CO+NH3(+M)                 1.0E14   0.000   75514 !          
    LOW  / 8.3E14 0.00 49084/
!
H2NCHO+M=HCO+NH2+M                    1.4E16   0.000   72900 !           
!
H2NCHO+M=H2NCO+H+M                    4.6E15   0.000   64200 !           
!
H2NCHO+H=H2NCO+H2                     1.3E13   0.000    6955 !           
!
H2NCHO+H=HCO+NH3                      1.0E13   0.000   19100 !     
!
H2NCHO+O=H2NCO+OH                     4.0E08   1.500    5196 !  
!
H2NCHO+OH=H2NCO+H2O                   8.0E12   0.000       0 !  
!
H2NCHO+CH3=H2NCO+CH4                  7.0E05   2.000    9000 !         
!
H2NCHO+NH2=H2NCO+NH3                  2.0E06   2.000    5000 !        
!
HOCO+NO=CO2+HNO                      5.0E09   1.000       0 ! #        
!
HOCO+NH2=CO2+NH3                     2.0E13   0.000       0 !
!
H2NCO(+M)=CO+NH2(+M)                  5.9E12   0.000   25000 !           
 LOW  / 1.0E14 0.00 21700/
!
H2NCO+H=HNCO+H2                       3.0E13   0.000       0 !           
!
H2NCO+O=HNCO+OH                       3.0E13   0.000       0 !           
!
H2NCO+OH=HNCO+H2O                     3.0E13   0.000       0 !          
!
!
CH3NHCH2+H(+M)=CH3NHCH3(+M)           5.2E17  -0.990    1580 ! 
 LOW  /1.99E41 -7.08 6685/                                   !
 TROE /0.8422 125 2219 6882/                                 !
!
CH3NCH3+H=CH3NHCH3                    1.0E12   0.000       0 !          
!
CH3NHCH3+H=CH3NHCH2+H2                5.6E08   1.500    5464 !  
!
CH3NHCH3+H=CH3NCH3+H2                 4.8E08   1.500    9706 !  
!
CH3NHCH3+O=CH3NHCH2+OH                6.1E12   0.000     556 ! 
!
!
CH3NHCH3+OH=CH3NHCH2+H2O              2.0E13   0.000       0 !         
!
CH3NHCH3+OH=CH3NCH3+H2O               1.9E13   0.000       0 !  
!
CH3NHCH3+CH3=CH3NHCH2+CH4             1.5E06   1.870    9170 !  ch3nh2+ch3
!
CH3NHCH3+CH3=CH3NCH3+CH4              1.6E06   1.870    8842 !  ch3nh2+ch3
!
CH3NHCH3+NH2=CH3NHCH2+NH3             2.8E06   1.940    5494 !  
!
CH3NHCH3+NH2=CH3NCH3+NH3              1.8E06   1.940    7143 !  
!
CH3NHCH2=CH3+CH2NH                    9.8E43	-10.302   37459 !            
!
CH3NHCH2=CH3NCH2+H                    5.9E44 -10.314   46803 !           
!
CH3NHCH2+H=CH3NCH2+H2                 4.8E08   1.500    -894 !           
!
CH3NHCH2+O=CH2O+CH3NH                 7.0E13   0.000       0 !           
!
CH3NHCH2+O=CH3NCH2+OH                 3.3E08   1.500    -894 !           
!
CH3NHCH2+OH=CH2OH+CH3NH               4.0E13   0.000       0 !           
!
CH3NHCH2+OH=CH3NCH2+H2O               2.4E06   2.000   -1192 !           
!
CH3NHCH2+CH3=C2H5+CH3NH               2.0E13   0.000    2702 !           
!
CH3NHCH2+CH3=CH3NCH2+CH4              1.6E06   1.870    -626 !           
!
CH3NCH3=CH3NCH2+H                     1.6E35  -7.544   38425 !         
!
CH3NCH3+H=CH3NCH2+H2                  3.2E12   0.000       0 ! 
!
CH3NCH3+O=CH3NO+CH3                   5.0E13   0.000       0 !          
!
CH3NCH3+OH=CH3NCH2+H2O                2.4E13   0.000       0 ! 
!
CH3NCH3+O2=CH3NO+CH3O                 1.0E09   1.000    6000 !       
!
CH3NCH3+CH3=CH3NCH2+CH4               6.0E12   0.000       0 !           
!
CH2NCH2+H=CH3NCH2                     5.8E13   0.180    -125 !           
!
CH3NCH2+H=CH2NCH2+H2                  5.6E08   1.500    5464 !  
!
CH3NCH2+H=CH3NCH+H2                   3.0E08   1.500    6130 !           
!
CH3NCH2+O=CH2NCH2+OH                  4.0E08   1.500    5196 !  
!
CH3NCH2+O=CH3NCH+OH                   2.2E08   1.500    5404 !            
!
CH3NCH2+OH=CH2NCH2+H2O                8.0E12   0.000       0 !  
!
CH3NCH2+OH=CH3NCH+H2O                 2.4E06   2.000     457 !            
!
CH3NCH2+CH3=CH2NCH2+CH4               1.5E06   1.870    9170 !  
!
CH3NCH2+CH3=CH3NCH+CH4                5.3E05   1.870    9687 !           
!
CH3NCH2+NH2=CH2NCH2+NH3               2.8E06   1.940    5494 !  
!
CH3NCH2+NH2=CH3NCH+NH3                1.8E06   1.940    6090 !           
!
CH2NCH2=CH3NCH                        1.3E45 -10.068   66111 !   
!
CH2NCH2+H=CH3+H2CN                    3.0E13   0.000       0 !           
!
CH2NCH2+O=CH2O+H2CN                   3.0E13   0.000       0 !            
!
CH2NCH2+OH=CH2OH+H2CN                 2.0E13   0.000       0 !           
!
CH3NCH=CH3+HCN                        8.1E15  -2.375   14942 !          
!
CH3NCH+H=CH2NCH2+H                    2.0E13   0.000       0 !            
!
CH3NCH+O=>CH3+NCO+H                   7.0E13   0.000       0 !            
!
!**************************
!     C2H2_HIGH PRESSURE 
!*************************
!
C2H2+O=C2H+OH                   3.2E15  -0.6       15000
C2H+C2H2=C4H2+H                      2.47E12   0.5       -391 ! 
!
!********************************************
! *   CH3OCH3 reactions                      *
! ********************************************
CH3OCH3(+M) = CH3+CH3O(+M)                4.3790E+21 -1.5652E+00  8.3842E+04 ! 
      LOW / 1.1253E+62 -1.2019E+01  9.4882E+04/
      TROE / 0.0  5.1603E+02  1.0  3.6670E+03/
CH3OCH3+OH = CH3OCH2+H2O                    6.710E+06  2.00 -6.2988E+02 !
CH3OCH3+H=CH3OCH2+H2               1.2E01   4.00    2050
CH3OCH3+O=CH3OCH2+OH               5.0E13   0.00    4600
CH3OCH3+HO2 = CH3OCH2+H2O2                  2.000E+13  0.00  1.650E+04 !
CH3OCH3+CH3O2=CH3OCH2+CH3O2H 1.268e-003 4.640 10556.0 !
CH3OCH3+O2=CH3OCH2+HO2             4.1E13   0.00   44910
CH3OCH3+CH3 = CH3OCH2+CH4                   2.680E+01  3.7779 9.6313E+03 !
CH3OCH3+CH3O=CH3OCH2+CH3OH         6.0E11   0.00    4075 
CH3OCH3+CH3OCH2O2=CH3OCH2+CH3OCH2O2H 5.000e+012 0.000 17690.0 !
CH3OCH3+OCHO=CH3OCH2+HOCHO   1.000e+013 0.000 17690.0 !
!
CH3OCH2=CH3+CH2O                   1.6E13   0.00   25500 
CH3OCH2+CH3O=CH3OCH3+CH2O          2.4E13   0.00       0
CH3OCH2+CH2O=CH3OCH3+HCO           5.5E03   2.80    5860
CH3OCH2+CH3HCO=CH3OCH3+CH3CO       1.3E12   0.00    8500
CH3OCH2+HO2=CH3OCH2O+OH            9.6E12   0.00       0
CH3OCH2+NO2=CH3OCH2O+NO	           1.0E13   0.00       0
!
CH3OCH2+O2=CH3OCH2O2                  2.0E12   0.00      0 
CH3OCH2+O2=CH2OCH2O2H 1.0 1.0 1.0				! 
plog/ 1.000e+001 9.670e+024 -4.36 8417./ 
plog/ 2.000e+001 4.080e+023 -3.90 8494./ 
plog/ 5.000e+001 5.080e+021 -3.28 8585./ 
plog/ 1.000e+002 1.620e+020 -2.81 8619./ 
CH3OCH2+O2=CH2O+CH2O+OH 1.0 1.0 1.0				!
plog/ 1.000e-003 8.010e+021 -3.18 3067./ 
plog/ 1.000e-002 1.730e+023 -3.55 4050./ 
plog/ 1.000e+000 2.040e+031 -5.76 11594./ 
plog/ 2.000e+000 5.990e+031 -5.87 12710./ 
plog/ 1.000e+001 9.390e+030 -5.59 14517./ 
plog/ 2.000e+001 1.090e+030 -5.30 15051./ 
plog/ 5.000e+001 3.580e+028 -4.88 15664./ 
plog/ 1.000e+002 2.410e+027 -4.55 16107./
!
CH3OCH2O+OH=CH3OCH2O2H 2.000e+013 0.000 0.0
CH3OCH2O = CH3O+CH2O                        9.722E+15 -1.10  2.064E+04 !
!
CH3OCH2O2+CH2O=CH3OCH2O2H+HCO         2.0E12   0.00   11665
CH3OCH2O2+NO=CH3OCH2O+NO2	      2.5E12   0.00    -258
CH3OCH2O2+CH3HCO=CH3OCH2O2H+CH3CO     2.8E12   0.00   13600
CH3OCH2O2+CH3OCH2O2 = O2+CH3OCH2O+CH3OCH2O  1.597E+23 -4.50  0.000E+00 !
CH3OCH2O2+CH3OCH2O2 = O2+CH3OCHO+CH3OCH2OH  6.844E+22 -4.50  0.000E+00 !
! 
CH3OCH2O2 = CH2OCH2O2H                      6.000E+10  0.00  2.150E+04! 
CH3OCH2O2=CH2O+CH2O+OH 1.0 1.0 1.0				!
plog/ 1.000e-003 2.060e+036 -8.32 33415./ 
plog/ 1.000e-002 2.070e+039 -8.86 35842./ 
plog/ 1.000e+000 1.120e+040 -8.42 39835./ 
plog/ 2.000e+000 9.720e+038 -8.04 39923./ 
plog/ 1.000e+001 6.280e+035 -6.97 39900./ 
plog/ 2.000e+001 1.600e+034 -6.46 39850./ 
plog/ 5.000e+001 8.320e+031 -5.75 39719./ 
plog/ 1.000e+002 1.220e+030 -5.20 39549./ 
CH2OCH2O2H = OH+CH2O+CH2O                   1.500E+13  0.00  2.050E+04 !
!CH2OCH2O2H=>2CH2O+OH    1.0E0 1.0 1.0E0
!    PLOG/1.0E-3 1.66E23 -4.53E0 2.2243E4/
!    PLOG/1.0E-2 5.3E25 -4.93E0 2.4158E4/
!    PLOG/1.0E0 7.81E22 -3.5E0 2.3156E4/
!    PLOG/2.0E0 4.98E22 -3.35E0 2.3062E4/
!    PLOG/1.0E1 8.46E22 -3.22E0 2.3559E4/
!    PLOG/2.0E1 9.09E22 -3.14E0 2.3899E4/
!    PLOG/5.0E1 4.59E22 -2.94E0 2.4262E4/
!    PLOG/1.0E2 1.4E22 -2.72E0 2.4407E4/
!CH2OCH2O2H=>CH2O+CH2O+OH                        7.810E+22  -3.50  2.315E+04  ! Burke et al., C&Flame 162 (2015) 315   330
! PLOG/ 1.00E-03  1.66E+23  -4.53  22243.0/                                    !
! PLOG/ 1.00E-02  5.30E+25  -4.93  24158.0/                                    !
! PLOG/ 1.00E+00  7.81E+22  -3.50  23156.0/                                    !
! PLOG/ 2.00E+00  4.98E+22  -3.35  23062.0/                                    !
! PLOG/ 1.00E+01  8.46E+22  -3.22  23559.0/                                    !
! PLOG/ 2.00E+01  9.09E+22  -3.14  23899.0/                                    !
! PLOG/ 5.00E+01  4.59E+22  -2.94  24262.0/                                    !
! PLOG/ 1.00E+02  1.40E+22  -2.72  24407.0/                                    !
CH2OCH2O2H+O2 => O2CH2OCH2O2H                7.000E+11  0.00  0.000E+00 ! 
O2CH2OCH2O2H = HO2CH2OCHO+OH                4.000E+10  0.00  1.850E+04 !
!!HO2CH2OCHO => OCH2OCHO+OH                    3E16  0.0  4.300E+04 ! 
CH2O+OCHO=OCH2OCHO                          1.250e+011 0.000 11900.0   !
!
OCH2OCHO=HOCH2OCO                         1.000E+11  0.00  1.400E+04
HOCH2OCO=HOCH2O+CO                        2.177E+16 -2.69  1.720E+04 !
HOCH2OCO=CH2OH+CO2                        5.311E+15 -2.61  2.081E+04 !
!CH2O+OH=HOCH2O                            4.50E+15 -1.11  0.000E+00 !
!
CH3+O2(+M)=CH3O2(+M)	              7.8E8    1.2        0
LOW/5.8E25  -3.3  0/
TROE/0.664  0.1E6  0.1E2/            
CH3O2+H=CH3O+OH                       9.64E13  0.0        0
CH3O2+O=CH3O+O2                       2.59E13  0.0        0
CH3O2+OH=CH3O+HO2                     6.00E13  0.0        0
CH3O2+HO2=CH3O2H+O2                   2.50E11  0.0        0
CH3O2+H2O2=CH3O2H+HO2                 2.40E12  0.0     9940
CH3O2+CH2O=CH3O2H+HCO	              2.00E12  0.0    11665
CH3O2+CH4=CH3O2H+CH3	              1.8E11   0.0    18500
CH3O2+CH3=CH3O+CH3O	              2.4E13   0.0        0
CH3O2+CH3O=CH2O+CH3O2H	              3.0E11   0.0        0
CH3O2+CH2OH=CH2O+CH3O2H	              1.2E13   0.0        0
CH3O2+CH3OH=CH3O+CH2OH+OH             1.8E12   0.0    13700
CH3O2+CH3O2=CH3O+CH3O+O2              1.0E11   0.0      300
CH3O2+CH3O2=CH3OH+CH2O+O2             4.0E9    0.0    -2210
CH3O2+NO=CH3O+NO2                     5.5E11  0.0     -1192
!
CH3O2H=CH3O+OH	                      6.3E14   0.0    42300
CH3O2H+H=CH3O2+H2	              8.8E10   0.0     1860
CH3O2H+O=CH3O2+OH	              1.0E12   0.0     3000
CH3O2H+OH=CH3O2+H2O	              1.8E12   0.0     -378
!
CH3ONO=CH3+NO2                        7E10   0.0    0 !
!
CH3NO2+H=HONO+CH3	              3.3E12   0.0     3730
CH3NO2+H=H2CNO2+H2	              5.4E02   3.50    5200
CH3NO2+O=H2CNO2+OH	              1.5E13   0.00    5350
CH3NO2+OH=H2CNO2+H2O	              5.05E05  2.00    1000 !
CH3NO2+OH=CH3OH+NO2	              2.0E10   0.00   -1000
CH3NO2+HO2=H2CNO2+H2O2	              3.0E12   0.00   23000
CH3NO2+O2=H2CNO2+HO2	              2.0E13   0.00   57000
CH3NO2+CH3=H2CNO2+CH4	              5.5E-1   4.00    8300
CH3NO2+CH3O=H2CNO2+CH3OH              3.0E11   0.00    7000
CH3NO2+NO2=H2CNO2+HONO	              3.0E11   0.00   32000
H2CNO2=CH2O+NO                        1.0E13   0.00   36000

! ************************************************************************
!    DMM subset                                      *
! ************************************************************************
CH3OCH2OCH3+CH3=CH3OCH2OCH2+CH4       2.26E-5  5.35    5810 
!!CH3OCH2OCH3+CH3=CH3OCH2OCH2+CH4    2.55E2 3.12 9.345124E3
CH3OCH2OCH3+CH3=CH3OCHOCH3+CH4	      5.00E12  0.00    9750
!!CH3OCH2OCH3+CH3=CH3OCHOCH3+CH4    5.376E5 2.097 9.60803E3
CH3OCH2OCH3=CH3OCH2OCH2+H             4.35E16  0.00  100000
!!CH3OCH2OCH3=CH3OCH2OCH2+H    1.895E17 0.0 9.812E4
CH3OCH2OCH3=CH3OCHOCH3+H              6.31E15  0.00   94700
!!CH3OCH2OCH3=CH3OCHOCH3+H    1.895E17 0.0 9.812E4
CH3OCH2O+M=CH3OCHO+H+M                7.00E15  0.00   22800
CH3OCH2O+O2=CH3OCHO+HO2               6.03E10  0.00    1650
CH3OCH2O+OH=CH3OCHO+H2O               1.00E13  0.00       0
CH3OCH2O+O=CH3OCHO+OH                 1.00E13  0.00       0
CH3OCH2O+H=CH3OCHO+H2                 2.00E13  0.00       0
CH3OH+H=CH3+H2O                       5.01E12  0.00    5300
CH3+CH2OH=CH2O+CH4                    2.41E12  0.00       0
CH3O+HCO=CH2O+CH2O                    6.03E12  0.00       0
!
!!!!CH3OCH2OCH3+CH3O2=CH3OCH2OCH2+CH3O2H  1.680E+13   0.00  1.769E+04
CH3OCH2OCH3+CH3O2=CH3OCH2OCH2+CH3O2H    1.06E1 3.557 1.2691204E4
!!!!CH3OCH2OCH3+CH3O2=CH3OCHOCH3+CH3O2H   5.6E12     0.0    1.44E4
CH3OCH2OCH3+CH3O2=CH3OCHOCH3+CH3O2H    1.81E2 3.163 1.1759082E4
!
CH3OCH2OCH3+CH3OCH2O2=CH3OCH2OCH2+CH3OCH2O2H  5E12  0.0  17960 
CH3OCH2OCH3+CH3OCH2O2=CH3OCHOCH3+CH3OCH2O2H   5E12  0.0  17960
!
CH3OCH2OCH2=CH2O+CH3OCH2         2.490E+14	-0.043	 24737.092
!
CH3OCHOCH3+O2=CH3OCOOHOCH3	 1.04E+15    -0.920	-119.503
CH3OCOOHOCH3=CH2OCOOH2OCH3       0.925E+06    1.535	 17238.00
CH2OCOOH2OCH3+O2=CH3OCOOH2OCH2O2 1.030E+11    0.230	-1577.438
CH3OCOOH2OCH2O2=HOOCH2OCOOCH3+OH 2.64E+10     0.806	 17141.00
CH3OCHOCH3=CH3+CH3OCHO		 6.17E+08     1.294	 13647.227
HOOCH2OCOOCH3=OCH2OCOOCH3+OH     1.500E+16    0.000	 42853.726
OCH2OCOOCH3=HOCOOCH3+HCO	 5.120E+10    0.653	 13479.923
CH3OCOOHOCH3=C3H7O4r_2           0.925E+06	 1.535	 17238.00
C3H7O4r_2+O2=C3H7O6r		 1.030E+11	 0.230	-1577.438
C3H7O6r=HOOCH2OCOOCH3+OH	 2.64E+10	 0.806	 17141.00    
!
!
CH3OCH2OCH2+O2=CH3OCH2OCH2O2	 8.900E+10	 0.230	-1577.438 
CH3OCH2OCH2O2=CH3OCHOCH2O2H	 5.370E+08	 0.765	 14651.051
CH3OCHOCH2O2H=HO2CH2OCHO+CH3     4.05E+12        0.522   15718.00
CH3OCHOCH2O2H=CH3OCHO+CH2O+OH	 6.770E+11	 0.320	 13025.812
HO2CH2OCHO=OCH2OCHO+OH		 2.000E+16	 0.000	 40500.000
OCH2OCHO=HOCHO+HCO		 2.370E+10	 0.783	 13695.028
CH3OCHOCH2O2H+O2=C3H7O6r_6       2.225E+14	-0.920	 -119.503
CH3OCHOCH2O2H+O2=C3H7O6r_7       2.225E+14	-0.920	 -119.503
CH3OCHOCH2O2H=C3H6O3_1+OH        9.210E+13	-0.342	 15798.278
CH3OCHOCH2O2H=C3H6O3_2+OH        1.620E+08	 1.277	 32830
C3H7O6r_6=HOOCH2OCOOCH3+OH	 2.03E+09	 1.217	 37806.00

C3H7O6r_7=HOOCH2OCOOCH3+OH	 2.03E+09	 1.217	 37806.00
!
CH3OCH2OCH3+OH=CH3OCH2OCH2+H2O         2.030E-01	 4.224	-5712.237 
!!CH3OCH2OCH3+OH=CH3OCH2OCH2+H2O    6.06372706E1 3.4980273 -2.20641632E3
CH3OCH2OCH3+OH=CH3OCHOCH3+H2O          1.000E+05	 2.482	-3680.688
!!CH3OCH2OCH3+OH=CH3OCHOCH3+H2O    1.89248258E4 2.72173583 -1.24386299E3
CH3OCH2OCH3+O2=CH3OCH2OCH2+HO2        1.880E+04	 2.822	 42590.820 
!!!!CH3OCH2OCH3+O2=CH3OCH2OCH2+HO2    1.88E4 2.822 4.259082E4
CH3OCH2OCH3+O2=>CH3OCHOCH3+HO2         1.260E+07	 1.995	 40344.166
!!!!CH3OCH2OCH3+O2=CH3OCHOCH3+HO2    1.26E7 1.995 4.0344166E4
CH3OCH2OCH3+HO2=CH3OCH2OCH2+H2O2	1.32E1	3.557	12691
!!CH3OCH2OCH3+HO2=CH3OCH2OCH2+H2O2    1.32E1 3.557 1.2691204E4
CH3OCH2OCH3+HO2=CH3OCHOCH3+H2O2		2.26E2	3.163	11759
!!CH3OCH2OCH3+HO2=CH3OCHOCH3+H2O2    2.26E2 3.163 1.1759082E4
CH3OCH2OCH3+CH3O=CH3OCH2OCH2+CH3OH    9.8E02    2.931    3441
!!CH3OCH2OCH3+CH3O=CH3OCH2OCH2+CH3OH    1.96E3 2.931 3.441E3
CH3OCH2OCH3+CH3O=CH3OCHOCH3+CH3OH     3.38E5    2.126    4493.308
!!CH3OCH2OCH3+CH3O=CH3OCHOCH3+CH3OH    6.76E5 2.126 4.493308E3
!
CH3OCH2OCH3+H=CH3OCH2OCH2+H2	      5.04E06  2.30    6453.155
!!CH3OCH2OCH3+H=CH3OCH2OCH2+H2    4.032E6 2.3 6.453155E3
CH3OCH2OCH3+H=CH3OCHOCH3+H2           2.18E10  1.155   6548.757
!!CH3OCH2OCH3+H=CH3OCHOCH3+H2    1.744E10 1.155 6.548757E3
CH3OCH2OCH3+O=CH3OCH2OCH2+OH          5.43E06  2.148   3080.78
!!CH3OCH2OCH3+O=CH3OCH2OCH2+OH    5.43E6 2.148 3.08078E3
CH3OCH2OCH3+O=CH3OCHOCH3+OH           1.10E06  2.45    2820.268
!!CH3OCH2OCH3+O=CH3OCHOCH3+OH    1.1E6 2.45 2.820268E3
CH3OCH2OCH3=CH3+CH3OCH2O              8.50E41  -7.95   91802.098
!\AUTHOR: Golka
!!CH3OCH2OCH3=CH3+CH3OCH2O    1.0E0 1.0 1.0E0
    PLOG/1.0E-3 2.74E108 -2.794E1 1.1963552E5/
    PLOG/1.0E-2 7.57E111 -2.852E1 1.2525335E5/
    PLOG/1.0E-1 2.52E113 -2.854E1 1.302796E5/
    PLOG/4.0E-1 4.55E112 -2.808E1 1.3248052E5/
    PLOG/1.0E0 1.422E111 -2.749E1 1.3333359E5/
    PLOG/4.0E0 6.59E106 -2.602E1 1.3327813E5/
    PLOG/1.0E1 1.81E102 -2.457E1 1.3204895E5/
    PLOG/1.0E2 2.88E83 -1.894E1 1.2335093E5/
    PLOG/1.0E3 8.51E55 -1.094E1 1.0703716E5/
CH3OCH2OCH3=CH3O+CH3OCH2              1.24E25  -2.290  85325.043 
!\AUTHOR: Golka
!!CH3OCH2OCH3=CH3O+CH3OCH2    1.0E0 1.0 1.0E0
    PLOG/1.0E-3 1.13E108 -2.839E1 1.2129717E5/
    PLOG/1.0E-2 7.51E118 -3.107E1 1.3292331E5/
    PLOG/1.0E-1 3.43E114 -2.924E1 1.3313281E5/
    PLOG/4.0E-1 3.69E114 -2.896E1 1.3601554E5/
    PLOG/1.0E0 4.98E113 -2.853E1 1.3744166E5/
    PLOG/4.0E0 3.39E110 -2.735E1 1.384666E5/
    PLOG/1.0E1 7.25E106 -2.613E1 1.3808596E5/
    PLOG/1.0E2 1.66E90 -2.103E1 1.3163445E5/
    PLOG/1.0E3 5.6E62 -1.3E1 1.1614855E5/
!
!New added
!!CH3OCH2OCH3=CH3OH+CH3+HCO    1.396E5 2.445 6.283E4
!!CH3OCH2OCH3=CH3OCH3+CH2O    3.685E14 0.0 7.483E4
!

!********************************************
! *   CH3OCHO      *
! ********************************************
!
CH3OCHO(+M)=CH3OH+CO(+M)               2.00e13  0.000   60000 
   LOW /2.40e59  -11.8    71400/
   TROE /0.239 5.551e2 8.34e9 8.21e9/
   H2/3.0/ H2O/6/ O2/1.1/ CO/2.7/ CO2/5.4/ 
CH3OCHO(+M)=CH4+CO2(+M)                1.50e12  0.000   59700 
   LOW /5.63e61  -12.79   71100/
   TROE / 0.179 3.575e2 9.918e9 3.28e9/
   H2/3.0/ H2O/6/ O2/1.1/ CO/2.7/ CO2/5.4/ 
CH3OCHO(+M)=CH2O+CH2O(+M)              1.00e12  0.000   60500 
   LOW /1.55e57  -11.57   71700/
   TROE /0.781 6.49e2 6.18e2 6.71e9/
   H2/3.0/ H2O/6/ O2/1.1/ CO/2.7/ CO2/5.4/ 
CH3OCHO(+M)=CH3+OCHO(+M)               2.17e24 -2.4     92600 
   LOW /5.71e47  -8.43    98490/
   TROE /6.89E-15 4.73e3 9.33e9 1.78e9/
   H2/3.0/ H2O/6/ O2/1.1/ CO/2.7/ CO2/5.4/ 
CH3OCHO(+M)=CH3O+HCO(+M)               4.18e16  0.000   97400
   LOW /5.27e63  -1.23e1  109180/
   TROE /0.894 7.49e9 6.47e2 6.69e8/
   H2/3.0/ H2O/6/ O2/1.1/ CO/2.7/ CO2/5.4/
!
CH3OCHO+H=CH2OCHO+H2                  6.65E5   2.500   6496  
CH3OCHO+H=CH3OCO+H2                   2.58E5   2.500   5736  
CH3OCHO+OH=CH2OCHO+H2O                8.86E12  0.100   3340  
CH3OCHO+OH=CH3OCO+H2O                 1.22E16  -1.0    4946  
CH3OCHO+O=CH2OCHO+OH                  8.84E5   2.4     4593  
CH3OCHO+O=CH3OCO+OH                   2.45E5   2.5     4047  
CH3OCHO+O2=CH2OCHO+HO2                1.53E13  0.1    51749 
CH3OCHO+O2=CH3OCO+HO2                 3.85E12  0.1    50759 
CH3OCHO+HO2=CH2OCHO+H2O2              5.66E4   2.4    16594 
CH3OCHO+HO2=CH3OCO+H2O2               1.57E5   2.2    16544 
CH3OCHO+CH3=CH2OCHO+CH4               2.91E-1  3.7     6823  
CH3OCHO+CH3=CH3OCO+CH4                9.21E-2  3.7     6052
CH3OCHO+CH3O2=CH2OCHO+CH3O2H          5.66E4   2.4    16594  
CH3OCHO+CH3O=CH2OCHO+CH3OH            4.59E9   0.5     4823  
CH3OCHO+HCO=CH2OCHO+CH2O              1.02E5   2.5    18430 
CH3OCHO+OCHO=CH2OCHO+HOCHO            5.66E4   2.4    16594 
CH3OCHO+C2H5=CH2OCHO+C2H6             1.00E11  0.0    10400 
CH3OCHO+C2H3=CH2OCHO+C2H4             1.00E11  0.0    10400 
CH3OCHO+CH3O2=CH3OCO+CH3O2H           1.57E5   2.2    16544 
CH3OCHO+CH3O=CH3OCO+CH3OH             5.27E9   0.8     2912  
CH3OCHO+OCHO=CH3OCO+HOCHO             1.57E5   2.2    16544
CH3OCHO+HCO=CH3OCO+CH2O               5.40E6   1.9    17010 
CH3OCHO+C2H5=CH3OCO+C2H6              1.00E11  0.0    10400 
CH3OCHO+C2H3=CH3OCO+C2H4              1.00E11  0.0    10400 
CH3+CO2=CH3OCO                        4.76E7   1.5    34700 
CH3O+CO=CH3OCO                        1.55E6   2.02    5730
CH2OCHO=CH3OCO                         2.62E11  0.0      38178 !
CH2O+HCO=CH2OCHO                      3.89E11  0.0    22000 
H+CH2OCHO=CH3OCHO		      1.00E14  0.0        0 
H+CH3OCO=CH3OCHO		      1.00E14  0.0        0 
CH3OCO+CH3OCHO=CH3OCHO+CH2OCHO        3.00E11  0.0    10400 
CH2OCHO+HO2=HO2CH2OCHO                7.00e12  0.0    -1000 
CH3OCO+HO2=CH3OCOO2H                  7.00e12  0.0    -1000 
CH3OCOO+OH=CH3OCOO2H                  1.55e6   2.41   -4132 
!!!!CO2+CH3O=CH3OCOO                      1.00e11  0.00    9200    
CH3OCO+O2=CH3OCOOO                    4.52e12  0.00       0 
CH2OCHO+O2=OOCH2OCHO                  4.52e12  0.00       0 
OOCH2OCHO=HOOCH2OCO                   2.47e11  0.00   28900 
CH3OCOOO=CH2OCOOOH                    7.41e11  0.00   28900 
CH2OOH+CO2=HOOCH2OCO                  2.92e6   1.6    36591 
OCH2O2H+CO=HOOCH2OCO                  1.08e7   1.6     5588  
OH+CH2O=CH2OOH                        2.3e10   0.0    12900 
OCH2O2H=CH2O+HO2                      1.27e18 -1.8    10460 
CH2OCOOOH=CH2O+CO2+OH                 3.8e18  -1.5    37360 
CH2OCOOOH=CH2O+CO+HO2                 3.8e18  -1.5    37360 
CH2OCOOOH=>OCH2OCO+OH                 7.5e10   0.0    15250 
HOOCH2OCO=>OCH2OCO+OH                 7.5e10   0.0    15250 
CH2OCOOOH+O2=OOCH2OCOOOH              4.52e12  0.0        0 
HOOCH2OCO+O2=HOOCH2OCOOO              4.52e12  0.0        0 
OOCH2OCOOOH=>OCHOCOOOH+OH             2.89e10  0.0    21863 
HOOCH2OCOOO=>OCHOCOOOH+OH             2.48e11  0.0    20900 
OCHOCOOOH=>CO2+OCHO+OH                1.05e16  0.0    41600 
OCH2OCO+H=>CHOOCO+H2                  4.8e8    1.5     2005  
OCH2OCO+OH=>CHOOCO+H2O                2.40e6   2.0    -1192 
OCH2OCO+HO2=>CHOOCO+H2O2              4.00e12  0.0    12976 
OCHO+CO=CHOOCO                        1.08e7   1.6     5588  
HCO+CO2=CHOOCO                        2.92e6   1.6    36591
!
!------------------------Reactions added in this work------------------------!
!++++++++++++++++recombination reaction between CH3OCH2OCH2/CH3OCH2O/CH3OCH2 and NH2
CH3OCH2OCH2+NH2(+M)=CH3OCH2OCH2NH2(+M)    7.2E12   0.420       0 !  
LOW /                               2.2E30  -3.850       0 /    
CH3OCH2OCH2NH2+H=CH2OCH2OCH2NH2+H2 1.2E07   1.800    5100
CH3OCH2OCH2NH2+H=CH3OCHOCH2NH2+H2 2.6E07   1.650    2830
CH3OCH2OCH2NH2+H=CH3OCH2OCHNH2+H2 2.6E07   1.650    2830
CH3OCH2OCH2NH2+H=CH3OCH2OCH2NH+H2 4.8E08   1.500    9700
CH3OCH2OCH2NH2+O=CH2OCH2OCH2NH2+OH 9.4E07   1.700    5460
CH3OCH2OCH2NH2+O=CH3OCHOCH2NH2+OH 6.8E12   0.000    1275
CH3OCH2OCH2NH2+O=CH3OCH2OCHNH2+OH 6.8E12   0.000    1275
CH3OCH2OCH2NH2+O=CH3OCH2OCH2NH+OH 3.3E08   1.500    6348
CH3OCH2OCH2NH2+OH=CH2OCH2OCH2NH2+H2O 1.6E12   0.000    1300
CH3OCH2OCH2NH2+OH=CH3OCHOCH2NH2+H2O 1.4E13   0.000       0
CH3OCH2OCH2NH2+OH=CH3OCH2OCHNH2+H2O 1.4E13   0.000       0
CH3OCH2OCH2NH2+OH=CH3OCH2OCH2NH+H2O 2.4E06   2.000     447
CH3OCH2OCH2NH2+HO2=CH2OCH2OCH2NH2+H2O2 1.2E04   2.550   15750
CH3OCH2OCH2NH2+HO2=CH3OCHOCH2NH2+H2O2 8.2E03   2.550   10750
CH3OCH2OCH2NH2+HO2=CH3OCH2OCHNH2+H2O2 8.2E03   2.550   10750
CH3OCH2OCH2NH2+CH3=CH2OCH2OCH2NH2+CH4 2.2E02   3.180    9620
CH3OCH2OCH2NH2+CH3=CH3OCHOCH2NH2+CH4 7.3E02   2.990    7950
CH3OCH2OCH2NH2+CH3=CH3OCH2OCHNH2+CH4 7.3E02   2.990    7950
CH3OCH2OCH2NH2+CH3=CH3OCH2OCH2NH+CH4 1.6E06   1.870    8842
CH3OCH2OCH2NH2+NH2=CH2OCH2OCH2NH2+NH3 2.2E02   3.180    9620
CH3OCH2OCH2NH2+NH2=CH3OCHOCH2NH2+NH3 7.3E02   2.990    7950
CH3OCH2OCH2NH2+NH2=CH3OCH2OCHNH2+NH3 7.3E02   2.990    7950
CH3OCH2OCH2NH2+NH2=CH3OCH2OCH2NH+NH3 1.8E06   1.940    7140
CH3OCH2OCH2NH2=CH2NH2+CH3OCH2O  1.0          1.0        1.0   !\AUTHOR: Golka
PLOG/ 1E-3                                  2.74E+108  -27.94  119635.52 /
PLOG/ 1E-2                                  7.57E+111  -28.52  125253.35 /
PLOG/ 1E-1                                  2.52E+113  -28.54  130279.60 /
PLOG/ 4E-1                                  4.55E+112  -28.08  132480.52 /
PLOG/ 1E00                                  1.422E+111 -27.49  133333.59 /
PLOG/ 4E00                                  6.59E+106  -26.02  133278.13 /
PLOG/ 1E+1                                  1.81E+102  -24.57  132048.95 /
PLOG/ 1E+2                                  2.88E+083  -18.94  123350.93 /
PLOG/ 1E+3                                  8.51E+055  -10.94  107037.16 /
CH3OCH2OCH2NH2=CH3OH+CH2NH2+HCO  1.396E+05   2.445  6.283E+04   !\AUTHOR: Lizardo-Huerta, A*4 considering transferable H-atoms
CH2OCH2OCH2NH2+H=CH3OCH2OCH2NH2 5.4E13   0.160       0
CH3OCHOCH2NH2+H=CH3OCH2OCH2NH2 1.7E13   0.220       0
CH3OCH2OCHNH2+H=CH3OCH2OCH2NH2 1.7E13   0.220       0
CH2OCH2OCH2NH2=CH2O+CH2OCH2NH2        1.121E55 -13.866 3.588E4
PLOG/1.0E-2 1.121E55 -1.3866E1 3.588E4/
PLOG/1.0E-1 8.192E52 -1.2814E1 3.68E4/
PLOG/1.0E0 4.75E48 -1.1151E1 3.707E4/
PLOG/1.0E1 2.455E40 -8.333E0 3.546E4/
PLOG/1.0E2 4.957E30 -5.204E0 3.261E4/
CH3OCHOCH2NH2=CH3OCHO+CH2NH2  6.038E31 -6.937 1.682E4
PLOG/1.0E-1 6.038E31 -6.937E0 1.682E4/
PLOG/1.0E0 7.747E34 -7.526E0 1.905E4/
PLOG/1.0E1 2.385E35 -7.294E0 2.079E4/
PLOG/1.0E2 5.474E31 -5.826E0 2.116E4/
CH3OCH2OCHNH2=CH3OCHO+CH2NH2         3.773E35 -9.997 3.172E4
PLOG/1.0E-2 3.773E35 -9.997E0 3.172E4/
PLOG/1.0E-1 1.255E35 -9.46E0 3.476E4/
PLOG/1.0E0 9.294E39 -9.923E0 4.041E4/
PLOG/1.0E1 2.463E38 -8.824E0 4.323E4/
PLOG/1.0E2 8.417E30 -6.113E0 4.302E4/
CH3OCH2OCH2NH=CH3OCH2O+CH2NH         1.0E0 1.0 1.0E0
PLOG/1.0E-3 2.74E108 -2.794E1 1.1963552E5/
PLOG/1.0E-2 7.57E111 -2.852E1 1.2525335E5/
PLOG/1.0E-1 2.52E113 -2.854E1 1.302796E5/
PLOG/4.0E-1 4.55E112 -2.808E1 1.3248052E5/
PLOG/1.0E0 1.422E111 -2.749E1 1.3333359E5/
PLOG/4.0E0 6.59E106 -2.602E1 1.3327813E5/
PLOG/1.0E1 1.81E102 -2.457E1 1.3204895E5/
PLOG/1.0E2 2.88E83 -1.894E1 1.2335093E5/
PLOG/1.0E3 8.51E55 -1.094E1 1.0703716E5/
CH3OCH2O+NH2(+M)=CH3OCH2ONH2(+M)              7.2E12  	0.42   	0  
LOW /                               2.2E30  -3.850       0 / 
CH3OCH2ONH2+H=CH3OCH2+HNO+H2  4.8E08   1.500    6249 !    
CH3OCH2ONH2+H=CH3OCHO+NH2+H2  3.9E00   4.130    1779 !    
CH3OCH2ONH2+O=CH3OCH2+HNO+OH  3.3E08   1.50     3865 !    
CH3OCH2ONH2+O=CH3OCHO+NH2+OH   4.2E13   0.000    5305 !    
CH3OCH2ONH2+OH=CH3OCH2+HNO+H2O  1.5E04   2.61    -3537 !    
CH3OCH2ONH2+OH=CH3OCHO+NH2+H2O   2.0E07   1.890    -365 !    
CH3OCH2ONH2+NH2=CH3OCH2+HNO+NH3  1.1E-1   4.00      -97 !    
CH3OCH2ONH2+CH3=CH3OCHO+NH2+CH4   1.0E01   3.780    9687 !    
CH3OCH2+NH2(+M)=CH3OCH2NH2(+M)               7.2E12   0.420       0 !  
 LOW /                               2.2E30  -3.850       0 /
!***********
!***********
! H-atom abstraction reactions of CH3OCH2OCH3/CH3OCHO/CH4/CH3OH/CH2O by NH2/NO/NO2 radicals
!!!!CH3OCH2OCH3+NH2=CH3OCH2OCH2+NH3  1.1E+06 2.25 -17.8 !
!!!!CH3OCH2OCH3+NH2=CH3OCHOCH3+NH3 1.1E6 2.21 705 !from RMG
CH3OCH2OCH3+NH2<=>CH3OCH2OCH2+NH3            1.8000e+00  3.610  4353.00
CH3OCH2OCH3+NH2<=>CH3OCHOCH3+NH3             3.7900e+03  2.426  4475.00
CH3OCH2OCH3+NO=CH3OCH2OCH2+HNO               1.0E14   0.000   43302 !
CH3OCH2OCH3+NO=CH3OCHOCH3+HNO                1.0E14   0.000   43302
CH3OCH2OCH3+NO2=CH3OCH2OCH2+HONO 5.8E01   3.500   23755
CH3OCH2OCH3+NO2=CH3OCHOCH3+HONO 5.8E01   3.500   23755 !
CH3OCH2OCH3+NO2=CH3OCH2OCH2+HNO2 6.5E02   3.000   23176
CH3OCH2OCH3+NO2=CH3OCHOCH3+HNO2 6.5E02   3.000   23176
CH3OCHO+NH2=CH2OCHO+NH3 6.3E2   3.000    3770
CH3OCHO+NH2=CH3OCO+NH3   6.3E2   3.000    3770
CH3OCHO+NO=CH2OCHO+HNO 2.52226 4.02 39925
CH3OCHO+NO=CH3OCO+HNO  2.52226 4.02 39925
CH3OCHO+NO2=CH2OCHO+HONO 1.4E-7 5.64 9.22E3
CH3OCHO+NO2=CH3OCO+HONO 1.4E-7 5.64 9.22E3
CH3OCHO+NO2=CH2OCHO+HNO2 1.1E-1 4.22 1.985E4
CH3OCHO+NO2=CH3OCO+HNO2  1.1E-1 4.22 1.985E4

!!!!CH4+NH2=CH3+NH3  1.5E3 3.01 9.94E3
!!!!CH4+NO=CH3+HNO  9.03201E10 1.29 64702 !
!!!!CH4+NO2=CH3+HONO                      1.1E-1   4.280   26300 ! 
!!!!  DUP
!!!!CH4+NO2=CH3+HONO                      7.4E01   3.420   33100 ! 
!!!!  DUP
!!!!!!!CH4+NO2=CH3+HNO2                      4.0E-1   4.180   31200 ! 
CH3OH+NH2=CH3O+NH3  1.85407E+08	1.42	19329 !
CH3OH+NH2=CH2OH+NH3  9.03E8  0  0 !
!!!!CH3OH+NO=CH3O+HNO 1.22492E12 0.55 56248 
!!!!CH3OH+NO=CH2OH+HNO 4.8901E12 0.65 47897 
!!!!CH3OH+NO2=HONO+CH2OH                  1.5E02   3.320   20035 ! 
!!!!!!CH3OH+NO2=HNO2+CH2OH                  2.4E03   2.900   27470 ! 
CH2O+NH2=HCO+NH3   6.3E2   3.000    3770 !  !
!!!!CH2O+NO=HCO+HNO  2.52226 4.02 39925 
!!!!!CH2O+NO2=HCO+HONO                     1.4E-07  5.640    9220 ! 
!!!!!!CH2O+NO2=HCO+HNO2                     1.1E-01  4.220   19850 ! 

! Disproportionation reactions between CH3OCH2O/CH3O/CH2OH/HCO and NH2/NO
CH3OCH2O+NH2=CH3OCHO+NH3  7.6E8   1.5       -519
CH3OCH2O+NO=CH3OCHO+HNO 7.5E12   0.000    2017
 DUP
CH3OCH2O+NO=CH3OCHO+HNO 2.5E18  -2.560       0
 DUP 
CH3O+NH2=CH2O+NH3                    7.6E8   1.5       -519 ! 
CH3O+NO=CH2O+HNO    7.5E12 0.0 2.017E3
    DUP
CH3O+NO=CH2O+HNO    2.5E18 -2.56 0.0E0
    DUP
CH2OH+NH2=CH2O+NH3                   4.0E06   1.860     147 ! 
CH2OH+NO=CH2O+HNO    1.3E12 0.0 0.0E0
HCO+NH2=CO+NH3 6.384E13	0.41 -2.16E2
!!!!HCO+NO=CO+HNO  6.9E12   0.000       0 
!
END
!
!H+O+M=OH*+M       3.1E14   0.000  10000 !
!OH*+M=OH+M        2.2E10   0.5     2060 !
!OH*+H2O=OH+H2O    5.9E12   0.5     -861 !
!OH*+O2=OH+O2      2.1E12   0.5     -482 !
!OH*+H2=OH+H2      3.0E12   0.5     -444 !
!OH*+OH=OH+OH      1.5E12   0.5        0 !
!OH*+H=OH+H        1.5E12   0.5        0 !
!OH*+O=OH+O        1.5E12   0.5        0 !
!OH*=OH            1.0E06   0.0        0 !
!N2O+H=N2+OH*      1.6E14   0.0    50300 !
!
!
